# Supplementary material for: The Metabolic Signature of In Vitro Produced Bovine Embryos Helps Predict Pregnancy and Birth after Embryo Transfer
Source: Metabolites. 2021 Jul 27;11(8):484. doi: 10.3390/metabo11080484 (PMC8399324; doi:10.3390/metabo11080484)
Supplement: Supplementary file 1 [file metabolites-11-00484-s001.zip]

Archive with 7 entries (6 files):
- metabolites-1315068-supplementary/
- metabolites-1315068-supplementary/SUPPLEMENTARY TABLE 1 - SAMPLES in study 280621.pdf
- metabolites-1315068-supplementary/SUPPLEMENTARY TABLE 2 - PEAK ANNOTATION 040721.xlsx
- metabolites-1315068-supplementary/SUPPLEMENTARY TABLE 3 - GENERAL RESULTS 040721.xlsx
- metabolites-1315068-supplementary/SUPPLEMENTARY TABLE 4 - METABOLITE COMBINATIONS 040721.xlsx
- metabolites-1315068-supplementary/SUPPLEMENTARY TABLE 5- uhplc parameters 040721.pdf
- metabolites-1315068-supplementary/SUPPLEMENTARY TABLE 6 - EMBRYONIC STAGE DISTRIBUTION 040721.pdf
