# Supplementary material for: The Metabolic Signature of In Vitro Produced Bovine Embryos Helps Predict Pregnancy and Birth after Embryo Transfer
Source: Metabolites. 2021 Jul 27;11(8):484. doi: 10.3390/metabo11080484 (PMC8399324; doi:10.3390/metabo11080484)
Supplement: Supplementary file 1 [file metabolites-11-00484-s001.zip › metabolites-1315068-supplementary/SUPPLEMENTARY TABLE 2 - PEAK ANNOTATION 040721.xlsx]

## Sheet: ID
Supplementary Table 2
Peak identification, m/z, retention time and database of the annotated metabolites in the study after comparison between MS/MS fragments to available metabolite databases using SIRIUS v4.4.29. Details of fragmentation trees, molecular formula identification, median mass error (ppm) of explained peaks and CSI: FingerID are shown. Metabolites with different RT but the same annotation, and the two a…
Validation: metabolites with annotation confirmed in the MS3 analysis.
Explained peaks: number of peaks in the spectrum which can be explained by the fragmentation tree.
Similarity: numbers in percentage between the predicted fingerprint and the fingerprint of each candidate.
Annotation	MS	MS+H	RT (min)	Validation	Formula	Adducts	Explained peaks	Median mass error (ppm)	Similarity	Class	Subclass	ID	Fragment 1	Fragment 2	Fragment 3
p-Cresol	108.057	109.065	5.03783		C7H8O	M+H	2/39	-4.175	31.478	Benzenoids	Benzenoids / Phenols	HMDB0001858	79.0544	80.0613
L-Proline	115.063	116.071	1.10774	L-Proline	C5H9NO2	M+H	3/5	-1.439	64.947	Amino-acids and derivatives	Alpha amino acids	HMDB0003411	70.0651	98.0602	116.071
Indole	117.057	118.065	5.62543		C8H7N	M+H	7/11	2.349	60.079	Benzenoids	Benzene and substituted derivatives	HMDB0000738	91.0546	103.054	118.066
L-Valine	117.078	118.086	1.73916	L-Valine	C5H11NO2	M+H	3/5	-0.591	71.549	Amino-acids and derivatives	Alpha amino acids	HMDB0000883	72.0807	83.0491	118.086
L-Threonine	119.058	120.066	1.0215	L-Threonine	C4H9NO3	M+H	3/6	0.012	61.516	Amino-acids and derivatives	Alpha amino acids	HMDB0004041	74.06	102.055	120.066
Phenylacetaldehyde	120.057	121.065	5.14683		C8H8O	M+H	7/10	-2.669	53.009	Benzenoids	Benzene and substituted derivatives	HMDB0006236	77.0383	91.054	95.0488
Benzoic acid	122.036	123.044	5.73611	Benzoic acid	C7H6O2	M+H	4/8	1.83	88.953	Benzenoids	Benzene and substituted derivatives	HMDB0001870	77.0387	79.0543	105.034
Pyroglutamic acid	129.042	130.05	1.01914	Pyroglutamic acid	C5H7NO3	M+H	2/6	0.926	65.447	Amino-acids and derivatives	Proline and derivatives	HMDB0000267	84.0444	85.0285	130.05
Pyroglutamic acid	129.042	130.05	3.2532	Pyroglutamic acid	C5H7NO3	M+H	3/7	-1.156	59.666	Amino-acids and derivatives	Proline and derivatives	HMDB0000267	84.0443	82.0642	112.04
Pipecolic acid	129.078	130.086	2.5663	Pipecolic acid	C6H11NO2	M+H	5/5	1.89	64.839	Amino-acids and derivatives	Alpha amino acids	HMDB0000070/HMDB0000716/HMDB0005960	86.0967	84.0814	83.0505
L-Leucine/D-Leucine	131.094	132.102	3.14242		C6H13NO2	M+H	3/6	2.264	69.943	Amino-acids and derivatives	Alpha amino acids	HMDB0000687 / HMDB0013773	86.0966	84.0811	84.0436
L-Leucine/D-Leucine	131.094	132.102	5.42085	L-Leucine/D-Leucine	C6H13NO2	M+H	3/5	-0.159	70.457	Amino-acids and derivatives	Alpha amino acids	HMDB0000687 / HMDB0013773	86.0964	84.0808	84.0444
L-Lysine	146.105	147.113	0.91145	L-Lysine	C6H14N2O2	M+H	5/11	1.625	82.236	Amino-acids and derivatives	Alpha amino acids	HMDB0000182 / HMDB0003405	84.0809	130.086	102.056
L-Lysine	146.105	147.113	2.05565	L-Lysine	C6H14N2O2	M+H	14/46	2.411	80.254	Amino-acids and derivatives	Alpha amino acids	HMDB0000182 / HMDB0003405	84.0804	130.048	75.0283
L-Glutamic acid	147.052	148.06	1.07891	L-Glutamic acid	C5H9NO4	M+H	5/20	-0.277	88.496	Amino-acids and derivatives	Alpha amino acids	HMDB0003339 / HMDB0000148 / HMDB0060475	84.0445	130.05	102.055
Citramalic acid	148.037	149.045	6.48627	Citramalic acid	C5H8O5	M+H	2/15	-0.365	40.438	Lipid and lipid-like molecules	Branched fatty acids	HMDB0000426	133.013	131.034	149.044
L-Methionine	149.05	150.058	2.19473	L-Methionine	C5H11NO2S	M+H	19/28	0.554	90.464	Amino-acids and derivatives	Alpha amino acids	HMDB0000696	104.053	133.032	102.055
L-Histidine	155.069	156.077	0.989928	L-Histidine	C6H9N3O2	M+H	7/11	-0.013	93.486	Amino-acids and derivatives	Alpha amino acids / Histidine and derivatives	HMDB0000177	110.071	93.0448	83.0603
L-Phenylalanine	165.078	166.086	4.90669	L-Phenylalanine	C9H11NO2	M+H	13/24	2.434	92.476	Amino-acids and derivatives	Alpha amino acids / Phenylalanine and derivatives	HMDB0000159	120.081	103.054	77.0386
L-Glutamine/D-Glutamine	168.051	169.059	1.25518	L-Glutamine/D-Glutamine	C5H10N2O3	M+Na	2/8	4.242	55.453	Amino-acids and derivatives	Alpha amino acids	HMDB0000641/HMDB0003423	151.048	124.038
cis-Aconitic acid	174.016	175.023	3.13405	cis-Aconitic acid	C6H6O6	M+H	7/10	-1.766	47.56	Tri-carboxylic acids	Tricarboxylic acids and derivatives	HMDB0000072	111.008	139.002	129.018
Dimethyl adipate	174.088	175.096	6.96559		C8H14O4	M+H	8/9	1.68	85.154	Lipid and lipid-like molecules	Fatty acid methyl esters	HMDB0041606	115.075	111.044	83.0495
L-Arginine	174.111	175.119	0.978568	L-Arginine	C6H14N4O2	M+H	15/20	1.68	91.856	Amino-acids and derivatives	Alpha amino acids	HMDB0000517 / HMDB0003416 / HMDB0062762	116.071	130.098	175.119
L-Arginine	196.093	197.101	1.18714	L-Arginine	C6H14N4O2	M+Na	6/10	-0.695	83.6	Amino-acids and derivatives	Alpha amino acids	HMDB0000517/HMDB0003416/HMDB0062762	137.069	138.053	162.063
L-Tyrosine	181.073	182.081	5.20881	L-Tyrosine	C9H11NO3	M+H	18/32	-3.139	92.72	Amino-acids and derivatives	Alpha amino acids	HMDB0000158	136.075	123.044	91.0539
Citric acid	192.026	193.034	3.13799		C6H8O7	M+H	8/14	-1.92	81.668	Tri-carboxylic acids	Tricarboxylic acids and derivatives	HMDB0000094	129.018	139.002	111.007
Dihydro-alpha-ionone	194.167	195.175	9.37173		C13H22O	M+H	10/29	-0.493	65.041	Lipid and lipid-like molecules	Prenol lipids	HMDB0038026	177.164	121.101	100.088
5Z-Dodecenoic acid	198.161	199.169	8.37274	5Z-Dodecenoic acid	C12H22O2	M+H	8/34	-2.598	32.429	Lipid and lipid-like molecules	Fatty acid esters	CHEBI:38378 / CHEBI:38379 / CHEBI:38380	111.117	83.0861	81.0697
L-Tryptophan	204.089	205.097	5.72848	L-Tryptophan	C11H12N2O2	M+H	27/37	-2.819	94.492	Amino-acids and derivatives	Alpha amino acids	HMDB0000929/HMDB0013609/HMDB0030396	146.06	188.07	115.054
5-Hydroxy-L-tryptophan	220.084	221.092	3.7773		C11H12N2O3	M+H	5/12	3.478	60.162	Tryptamines and derivatives	Tryptamines and derivatives	HMDB0000472	130.064	175.085	105.035
5-Hydroxy-L-tryptophan	220.084	221.092	5.5566	5-Hydroxy-L-tryptophan	C11H12N2O3	M+H	29/57	-7.203	43.224	Tryptamines and derivatives	Tryptamines and derivatives	HMDB0000472	130.064	158.058	175.086
12-Hydroxydodecanoic acid	238.154	239.162	8.31776	12-Hydroxydodecanoic acid	C12H24O3	M+Na	11/21	0.886	51.204	Lipid and lipid-like molecules	OH-Long-chain fatty acids	HMDB0002059	101.06	81.07	123.081
Palmitic amide	255.256	256.264	10.7212		C16H33NO	M+H	34/57	-0.605	81.362	Lipid and lipid-like molecules	Fatty amides	HMDB0012273	256.263	102.091	88.0757
Linoleamide	279.256	280.264	10.1312		C18H33NO	M+H	51/55	-2.263	65.455	Lipid and lipid-like molecules	Fatty Acyls	HMDB0062656	95.0854	109.101	263.236
Oleamide	281.271	282.279	10.9092		C18H35NO	M+H	49/57	-2.211	87.645	Lipid and lipid-like molecules	Fatty amides	HMDB0002117	282.279	97.101	83.0852
Lauroyl diethanolamide	287.246	288.254	8.04516		C16H33NO3	M+H	41/59	-1.362	42.502	Lipid and lipid-like molecules	Fatty Acyls	HMDB0032358	135.117	95.0852	153.127
Palmitoylethanolamide	299.282	300.289	7.81741	Palmitoylethanolamide	C18H37NO2	M+H	27/47	-4.351	42.641	Lipid and lipid-like molecules	Fatty amides / N-acyl amines	HMDB0002100	300.29	104.071	89.0591
MG(16:0/0:0/0:0)	330.276	331.284	10.9147	MG(16:0/0:0/0:0)	C19H38O4	M+H	35/78	-2.5	88.453	Lipid and lipid-like molecules	Monoradylglycerols	HMDB0011564	95.0853	313.275	109.101
Phosphatidylethanolamine(18:2/20:2)	767.538	768.546	6.08337	Phosphatidylethanolamine(18:2/20:2)	C43H78NO8P	M+H	59/59	1.386	61.677	Lipid and lipid-like molecules	Glycerophosphoethanolamines	HMDB0009099	81.0334	105.07	131.085
