# Supplementary material for: The Metabolic Signature of In Vitro Produced Bovine Embryos Helps Predict Pregnancy and Birth after Embryo Transfer
Source: Metabolites. 2021 Jul 27;11(8):484. doi: 10.3390/metabo11080484 (PMC8399324; doi:10.3390/metabo11080484)
Supplement: Supplementary file 1 [file metabolites-11-00484-s001.zip › metabolites-1315068-supplementary/SUPPLEMENTARY TABLE 3 - GENERAL RESULTS 040721.xlsx]

## Sheet: Hoja1
Supplementary Table 2
General results of metabolomic block analysis consisting of Receiver Operator Characteristic (ROC)-analysis (defined by Area Under Curve –AUC– >0.700, P value by T-test <0.10 and fold change │2│ (written as LogFCh) concentrations between embryos that led to non-pregnant/pregnant recipients) combined with GLM or Kruskal-Wallis (KW) test P value<0.10. Minor exceptions to these criteria were used wi…
Pregnancies were diagnosed at specific gestational times (Endpoint) within embryos obtained from oocytes fertilized in vitro with Asturiana de los Valles (AV) or Holstein (H) bulls, and cultured from 6 days or 7 days in synthetic oviduct fluid medium supplemented with albumin (BSA) or with albumin+phoetal calf serum (FCS) followed by a single 24h culture step developmentally defined by embryonic …
Taxonomical classes (Class): 1) Lipids; 2) Amino-acids; 3) Benzenoids; 4) Carboxylic acids; 5) Tryptamines and derivatives.
		ROC-analysis			GLM/KW					IC-Stage			N		Coverage
Metabolite	Class	AUC	P	LogFCh	P	Endpoint	Cryo	Breed	Culture	0h	24h	Age	P	O	Impact	Predicted	Sex
12-Hydroxydodecanoic acid	1	0.95833	0.018965	-99	0.03131	Birth	Frozen	AV		B			8	3	14.9	14.2791
12-Hydroxydodecanoic acid	1	0.82828	0.016386	-99	0.014861	Birth	Frozen	AV		EB+B			9	11	56.37	46.6901
12-Hydroxydodecanoic acid	1	0.82143	0.020505	-99	0.062557	Birth	Frozen	H	BSA	EB+B			4	14	42.99	35.3133	0.008
12-Hydroxydodecanoic acid	1	0.7619	0.016653	-99	0.048966	Birth	Frozen	H	BSA				7	18	100	76.19
12-Hydroxydodecanoic acid	1	0.83824	0.018213	-99	0.043615	Birth	Frozen	H		EB+B			4	17	56.37	47.2516
12-Hydroxydodecanoic acid	1	0.79894	0.0065247	-99	0.01122	Birth	Frozen	H					9	21	100	79.894
12-Hydroxydodecanoic acid	1	0.98333	0.00031425	-99	0.0019779	Birth	Frozen		BSA	B	FEB		6	10	10.79	10.6101
12-Hydroxydodecanoic acid	1	0.8596	0.00166	-99	0.00267	Birth	Frozen		BSA	EB+B			9	19	42.992	36.9559
12-Hydroxydodecanoic acid	1	0.78841	0.0025436	-99	0.0030867	Birth	Frozen		BSA				15	33	100	78.841
12-Hydroxydodecanoic acid	1	0.87179	0.00092823	-99	0.0040649	Birth	Frozen			B	FEB		9	13	11.64	10.1476
12-Hydroxydodecanoic acid	1	0.87179	0.00092823	-99	0.0040649	Birth	Frozen			B			9	13	14.8975	12.9875
12-Hydroxydodecanoic acid	1	0.87179	0.11392	-99	0.058885	Birth	Frozen			EB	FEB		3	13	28.86	25.1599
12-Hydroxydodecanoic acid	1	0.85897	0.00022048	-99	0.00045964	Birth	Frozen			EB+B	FEB		12	26	40.5	34.7883
12-Hydroxydodecanoic acid	1	0.83242	0.00024592	-99	0.00073195	Birth	Frozen			EB+B			13	28	56.37	46.9235
12-Hydroxydodecanoic acid	1	0.88889	0.029175	-99	0.03466	P40	Frozen	AV	BSA				9	4	100	88.889
12-Hydroxydodecanoic acid	1	0.91111	0.00087933	-99	0.0028194	P40	Frozen	AV		EB+B	FEB		10	9	40.5	36.9	0.028
12-Hydroxydodecanoic acid	1	0.80952	0.0068885	-99	0.014945	P40	Frozen	AV			FEB		14	9	64.05	51.8498	0.002
12-Hydroxydodecanoic acid	1	0.95833	0.018965	-99	0.03131	P40	Frozen			B	FEB		8	3	11.64	11.155
12-Hydroxydodecanoic acid	1	0.780952	0.0538526	-99	0.040817	P40	Frozen			B			15	7	14.9	11.6362
12-Hydroxydodecanoic acid	1	0.95833	0.0046919	-99	0.0089238	P40	Frozen			EB	FEB		4	12	28.86	27.6574
12-Hydroxydodecanoic acid	1	0.77562	0.0013862	-99	0.0038316	P40	Frozen			EB+B	FEB		19	19	40.5	31.4126
12-Hydroxydodecanoic acid	1	0.728571	0.00364412	-99	0.012709	P40	Frozen			EB+B			21	20	56.3705	41.0699
12-Hydroxydodecanoic acid	1	0.74095	0.0016746	-99	0.0054328	P40	Frozen				FEB		25	21	64.05	47.4578
12-Hydroxydodecanoic acid	1	0.88889	0.029175	-99	0.03466	P62	Frozen	AV	BSA				9	4	100	88.889
12-Hydroxydodecanoic acid	1	0.76667	0.091834	-99	0.092482	P62	Frozen		BSA	B	FEB		10	6	10.79	8.27237
12-Hydroxydodecanoic acid	1	0.755102	0.00818893	-99	0.022848	P62	Frozen		BSA	B			14	14	13.308	10.0489
12-Hydroxydodecanoic acid	1	0.95833	0.026566	-99	0.030537	P62	Frozen		BSA	EB	FEB		3	8	23.77	22.7795
12-Hydroxydodecanoic acid	1	0.78571	0.0054761	-99	0.012384	P62	Frozen		BSA	EB+B	FEB		13	14	34.56	27.1541
12-Hydroxydodecanoic acid	1	0.755102	0.00818893	-99	0.022848	P62	Frozen		BSA	EB+B			18	22	42.992	32.4633
12-Hydroxydodecanoic acid	1	0.83333	0.090914	-99	0.15385	P62	Frozen		BSA	M	FEB		6	3	36.93	30.7749
12-Hydroxydodecanoic acid	1	0.76736	0.0040269	-99	0.0082338	P62	Frozen		BSA		FEB		18	16	71.49	54.8586
12-Hydroxydodecanoic acid	1	0.95833	0.0046919	-99	0.0089238	P62	Frozen			EB	FEB		4	12	28.86	27.6574
12-Hydroxydodecanoic acid	1	0.74444	0.0037389	-99	0.010487	P62	Frozen			EB+B	FEB		18	20	40.5	30.1498
12-Hydroxydodecanoic acid	1	0.71023	0.0045779	-99	0.015047	P62	Frozen				FEB		24	22	64.05	45.4902
12-Hydroxydodecanoic acid	1	0.904762	0.00577293	-99	0.0046184	Birth			BSA	B			7	12	13.308	12.0406
12-Hydroxydodecanoic acid	1	0.833333	0.0909137	-99	0.15385	Birth			BSA	M	FEB		6	3	36.927	30.7725	0.002
12-Hydroxydodecanoic acid	1	0.778409	0.0209739	-99	0.016664	Birth				B	FEB		11	16	11.637	9.05835
12-Hydroxydodecanoic acid	1	0.774038	0.0172169	-99	0.013201	Birth				B			13	16	14.8975	11.5312
12-Hydroxydodecanoic acid	1	0.75439	0.027202	-99	0.034359	P40				B	FEB		19	9	11.64	8.7811
12-Hydroxydodecanoic acid	1	0.80952	0.13989	3.6948	0.17016	P40				M	FEB		7	3	23.55	19.0642	0.005
12-Hydroxydodecanoic acid	1	0.81818	0.022503	-99	0.029651	P62			BSA	B	FEB		11	7	10.79	8.82816
12-Hydroxydodecanoic acid	1	0.7	0.050656	-99	0.082183	P62				B			20	10	14.9	10.43
12-Hydroxydodecanoic acid	1	0.80952	0.13989	3.6948	0.17016	P62				M	FEB		7	3	23.55	19.0642	0.005
5-Hydroxy-L-tryptophan	5	0.79762	0.062568	-99	0.086044	P62	Fresh	AV					7	6	100	79.762
5-Hydroxy-L-tryptophan	5	0.875	0.0628387	-99	0.11429	Birth				EB	ExB		4	4	12.61	11.0337	0.023
5Z-Dodecenoic acid	1	0.95833	0.0044649	-99	0.024242	Birth	Frozen	AV		B			8	3	14.9	14.2791
5Z-Dodecenoic acid	1	0.95833	0.0044649	-99	0.024242	P40	Frozen			B	FEB		8	3	11.64	11.155
5Z-Dodecenoic acid	1	0.766667	0.0224464	11.822	0.022446	P40	Frozen			EB		7	5	9	41.47	31.7937
5Z-Dodecenoic acid	1	0.724359	0.0417432	8.24179	0.041743	P40	Frozen			EB			6	13	41.47	30.0392
5Z-Dodecenoic acid	1	0.766667	0.0224464	11.822	0.022446	P62	Frozen			EB		7	5	9	41.47	31.7937
5Z-Dodecenoic acid	1	0.724359	0.0417432	8.24179	0.041743	P62	Frozen			EB			6	13	41.47	30.0392
5Z-Dodecenoic acid	1	1	0.0349919	-99	0.0357	Birth			BSA	M	ExB		3	5	20.079	20.079
Benzoic acid	3	0.875	0.096052	-6.2669	0.084848	Birth	Frozen	AV		B			8	3	14.9	13.0375
Benzoic acid	3	0.78788	0.074025	-99	0.031031	Birth	Frozen	AV		EB+B			9	11	56.37	44.4128
Benzoic acid	3	0.88889	0.02054	-99	0.033566	P40	Frozen	AV	BSA				9	4	100	88.889
Benzoic acid	3	0.87778	0.0047977	-99	0.0041352	P40	Frozen	AV		EB+B	FEB		10	9	40.5	35.5501
Benzoic acid	3	0.80159	0.013676	-99	0.0158	P40	Frozen	AV			FEB		14	9	64.05	51.3418
Benzoic acid	3	0.875	0.096052	6.2669	0.084848	P40	Frozen			B	FEB		8	3	11.64	10.185
Benzoic acid	3	0.88889	0.02054	-99	0.033566	P62	Frozen	AV	BSA				9	4	100	88.889
Benzoic acid	3	0.84375	0.0198342	-99	0.072727	Birth			FCS	EB			4	8	53.262	44.9398	0.031
Benzoic acid	3	0.875	0.0836403	-99	0.11429	Birth				EB	ExB		4	4	12.61	11.0337	0.059
Benzoic acid	3	0.7777	0.0491	-99	0.030303	Birth				M	ExB		7	4	20.075	15.6123
Benzoic acid	3	0.8333	0.0323	-99	0.032367	Birth				M			14	7	43.628	36.3552
Benzoic acid	3	0.78788	0.0094077	-99	0.018795	P40				EB+B	FEB		12	11	40.5	31.9091
Benzoic acid	3	0.85714	0.12392	-99	0.11667	P62			BSA		ExB		7	3	28.51	24.4371
cis-Aconitic acid	4	0.76608	0.0076615	-99	0.00766149	Birth	Fresh		BSA	EB+B			6	4	42.99	32.9338
cis-Aconitic acid	4	0.9	0.087988	-99	0.087988	Birth	Fresh		BSA		FEB		5	4	71.49	64.341
cis-Aconitic acid	4	0.73292	0.015074	-99	0.019558	P40	Fresh	AV			ExB+FEB		8	3	100	73.292
cis-Aconitic acid	4	0.85	0.022897	-99	0.04696	Birth	Frozen	AV	BSA				8	5	100	85
cis-Aconitic acid	4	0.91667	0.0017311	-99	0.0017311	Birth	Frozen		BSA	B	FEB		6	10	10.79	9.89087
cis-Aconitic acid	4	0.91667	0.0017311	-99	0.0017311	Birth	Frozen		BSA	B			6	10	13.31	12.2009
cis-Aconitic acid	4	0.86184	0.00074464	-99	0.0034711	Birth	Frozen		BSA	EB+B	FEB		8	19	34.56	29.7852
cis-Aconitic acid	4	0.76608	0.00766	-99	0.0255	Birth	Frozen		BSA	EB+B			9	19	42.992	32.9353
cis-Aconitic acid	4	0.94444	0.0070134	-99	0.016175	P40	Frozen	AV	BSA				9	4	100	94.444
cis-Aconitic acid	4	0.80556	0.022195	-99	0.027147	P40	Frozen	AV		EB+B	FEB		10	9	40.5	32.6252
cis-Aconitic acid	4	0.71429	0.048867	-99	0.094396	P40	Frozen	AV			FEB		14	9	64.05	45.7503
cis-Aconitic acid	4	0.739394	0.0264323	-21.6267	0.026432	P40	Frozen	AV					15	11	100	73.9394
cis-Aconitic acid	4	0.738426	0.0136035	-16.6415	0.013604	P40	Frozen		BSA			7	18	12	100	73.8426
cis-Aconitic acid	4	0.83333	0.086514	-99	0.057899	P40	Frozen			EB	FEB		4	12	28.86	24.0499
cis-Aconitic acid	4	0.74377	0.0042101	-99	0.010357	P40	Frozen			EB+B	FEB		19	19	40.5	30.1227
cis-Aconitic acid	4	0.703571	0.0125679	-99	0.026197	P40	Frozen			EB+B			21	20	56.3705	39.6607
cis-Aconitic acid	4	0.739394	0.0264323	-21.6267	0.026432	P62	Frozen	AV					15	11	100	73.9394
cis-Aconitic acid	4	0.8	0.015006	-99	0.056943	P62	Frozen		BSA	B	FEB		10	6	10.79	8.632
cis-Aconitic acid	4	0.765306	0.00322039	-99	0.016972	P62	Frozen		BSA	B			14	14	13.308	10.1847
cis-Aconitic acid	4	0.82418	0.00058465	-99	0.0041448	P62	Frozen		BSA	EB+B	FEB		13	14	34.56	28.4837
cis-Aconitic acid	4	0.765306	0.00322039	-99	0.016972	P62	Frozen		BSA	EB+B			18	22	42.992	32.902
cis-Aconitic acid	4	0.75	0.003284	-99	0.01317	P62	Frozen		BSA		FEB		18	16	71.49	53.6175
cis-Aconitic acid	4	0.83333	0.086514	-99	0.057899	P62	Frozen			EB	FEB		4	12	28.86	24.0499
cis-Aconitic acid	4	0.74861	0.0039281	-99	0.0090214	P62	Frozen			EB+B	FEB		18	20	40.5	30.3187
cis-Aconitic acid	4	0.70357	0.013106	-99	0.026197	P62	Frozen			EB+B			21	20	56.37	39.6602
cis-Aconitic acid	4	0.916667	0.00173392	-99	0.0034043	Birth			BSA	B			7	12	13.308	12.199
cis-Aconitic acid	4	0.828125	0.061578	-99	0.088869	Birth			FCS	EB			4	8	53.262	44.1076
cis-Aconitic acid	4	0.83333	0.0068955	-99	0.0073355	P40				EB+B	FEB		12	11	40.5	33.7499
cis-Aconitic acid	4	0.75974	0.016562	-99	0.075859	P62			BSA	B	FEB		11	7	10.79	8.19759
citramalic acid	1	0.86111	0.027051	-99	0.0449	Birth	Fresh	AV					6	6	100	86.111
citramalic acid	1	0.9	0.048294	3.2194	0.063492	Birth	Frozen	H		M			5	4	43.63	39.267	0.018
citramalic acid	1	0.9	0.048294	-3.2194	0.063492	P40	Frozen	H		M			5	4	43.63	39.267
Citric acid	4	0.91666	0.0676	-99	0.11429	Birth	Fresh		BSA		ExB+B6		4	3	28.51	26.134
Citric acid	4	0.8	0.0434	-99	0.09324	P40	Fresh	AV					8	4	100	80
Citric acid	4	0.7125	0.051728	2.9719	0.088014	P40	Fresh						20	8	100	71.25
Citric acid	4	0.88095	0.069242	-99	0.022145	P62	Fresh	AV					7	6	100	88.095
Citric acid	4	0.75936	0.033312	-99	0.023757	P62	Fresh						19	9	100	75.936
Citric acid	4	0.80952	0.084845	-2.4601	0.073427	Birth	Frozen	AV	FCS				6	7	100	80.952
Citric acid	4	0.82857	0.03325	-99	0.073232	Birth	Frozen		FCS		FEB		5	7	56.62	46.9136
Citric acid	4	0.80952	0.084845	-2.4601	0.073427	P40	Frozen	AV	FCS				6	7	100	80.952
Citric acid	4	0.736364	0.0996419	-99	0.072001	P40	Frozen	H		EB+B			11	10	56.3705	41.5092
Citric acid	4	0.80952	0.084845	-2.4601	0.073427	P62	Frozen	AV	FCS				6	7	100	80.952
Citric acid	4	0.857143	0.0580859	-99	0.072727	Birth			FCS		ExB		7	4	43.381	37.1837
Citric acid	4	0.83333	0.090248	-99	0.13333	P62			FCS		ExB		8	3	43.38	36.1499
Dihydro-alpha-ionone	1	0.89286	0.083916	-99	0.017647	Birth	Frozen	H	BSA	EB+B			4	14	42.99	38.3841
Dihydro-alpha-ionone	1	1	0.055605	-99	0.1	Birth	Frozen		FCS	B			3	3	16.49	16.49
Dihydro-alpha-ionone	1	0.88889	0.019236	-99	0.035945	P40	Frozen	AV	BSA				9	4	100	88.889
Dihydro-alpha-ionone	1	0.88889	0.019236	-99	0.035945	P62	Frozen	AV	BSA				9	4	100	88.889
Dihydro-alpha-ionone	1	0.738095	0.0603973	-99	0.099194	Birth			BSA	B			7	12	13.308	9.82257
Dihydro-alpha-ionone	1	0.85	0.0042	-99	0.0042382	Birth				M			14	7	43.628	37.0838
Dihydro-alpha-ionone	1	0.798077	0.0206337	-99	0.024611	Birth					ExB		13	8	35.9455	28.6873
Dimethyl adipate	1	0.85	0.079659	-99	0.079659	Birth	Fresh		BSA		FEB		5	4	71.49	60.7665
Dimethyl adipate	1	0.91667	0.060691	-99	0.068357	P62	Fresh		BSA		FEB		6	3	71.49	65.5327
Dimethyl adipate	1	0.755952	0.0171901	17.0918	0.01719	Birth	Frozen	AV					14	12	100	75.5952
Dimethyl adipate	1	0.84	0.1051	-99	0.095238	P40	Frozen	AV	FCS		FEB		5	5	56.62	47.5608
Dimethyl adipate	1	0.88889	0.00033296	-99	0.0048301	P40	Frozen	AV		EB+B	FEB		10	9	40.5	36
Dimethyl adipate	1	0.81349	0.0056354	-99	0.013972	P40	Frozen	AV			FEB		14	9	64.05	52.104
Dimethyl adipate	1	0.818182	0.00342288	-20.1683	0.0034229	P40	Frozen	AV					15	11	100	81.8182
Dimethyl adipate	1	0.75	0.0541252	-18.0472	0.054125	P40	Frozen	AV				7	15	8	100	75
Dimethyl adipate	1	0.76429	0.020225	-99	0.071835	P40	Frozen	H	BSA	EB+B	FEB		7	10	34.56	26.4139
Dimethyl adipate	1	0.75	0.0205659	-99	0.054126	P40	Frozen	H		EB+B			11	10	56.3705	42.2779
Dimethyl adipate	1	0.73485	0.0052963	-99	0.054942	P40	Frozen	H			FEB		11	12	64.05	47.0671
Dimethyl adipate	1	0.733333	0.0123981	-99	0.090324	P40	Frozen			B			15	7	14.9	10.9267
Dimethyl adipate	1	0.95833	0.0047552	-99	0.0085736	P40	Frozen			EB	FEB		4	12	28.86	27.6574
Dimethyl adipate	1	0.846154	0.0147179	-14.5058	0.014718	P40	Frozen			EB			6	13	41.47	35.09
Dimethyl adipate	1	0.87535	5.1786e-06	-99	7.6691e-05	P40	Frozen			EB+B	FEB		19	19	40.5	35.4517
Dimethyl adipate	1	0.847619	2e-06	-99	0.00014177	P40	Frozen			EB+B			21	20	56.3705	47.7807
Dimethyl adipate	1	0.79714	0.00014395	-99	0.00057615	P40	Frozen				FEB		25	21	64.05	51.0568
Dimethyl adipate	1	0.818182	0.00342288	-20.1683	0.0034229	P62	Frozen	AV					15	11	100	81.8182
Dimethyl adipate	1	0.77551	0.00353515	-99	0.013176	P62	Frozen		BSA	B			14	14	13.308	10.3205
Dimethyl adipate	1	0.91667	0.018318	-99	0.04664	P62	Frozen		BSA	EB	FEB		3	8	23.77	21.7892
Dimethyl adipate	1	0.84375	0.0845352	2.6468	0.068964	P62	Frozen		BSA	EB			4	8	29.684	25.0459	0.082
Dimethyl adipate	1	0.7967	0.00080394	-99	0.0087759	P62	Frozen		BSA	EB+B	FEB		13	14	34.56	27.534
Dimethyl adipate	1	0.77551	0.00353515	-99	0.013176	P62	Frozen		BSA	EB+B			18	22	42.992	33.3407
Dimethyl adipate	1	0.72222	0.002681	-99	0.026954	P62	Frozen		BSA		FEB		18	16	71.49	51.6315
Dimethyl adipate	1	0.95833	0.0047552	-99	0.0085736	P62	Frozen			EB	FEB		4	12	28.86	27.6574
Dimethyl adipate	1	0.846154	0.0147179	-14.5058	0.014718	P62	Frozen			EB			6	13	41.47	35.09
Dimethyl adipate	1	0.83056	7.5129e-05	-99	0.00050895	P62	Frozen			EB+B	FEB		18	20	40.5	33.6377
Dimethyl adipate	1	0.80476	0.00021072	-99	0.00085506	P62	Frozen			EB+B			21	20	56.37	45.3643
Dimethyl adipate	1	0.75663	0.0010238	-99	0.0028801	P62	Frozen				FEB		24	22	64.05	48.4622
Dimethyl adipate	1	0.8	0.00839216	-99	0.021251	Birth				EB	FEB		8	15	28.863	23.0904
Dimethyl adipate	1	0.735577	0.0665262	-99	0.081995	Birth					ExB		13	8	35.9455	26.4407
Dimethyl adipate	1	0.86508	0.0013133	-99	0.0013133	P40				EB	FEB		9	14	28.86	24.9662
Dimethyl adipate	1	0.74396	0.00029855	-99	0.0012048	P40				EB+B	FEB		35	26	40.5	30.1304
Dimethyl adipate	1	0.70222	0.0039032	-99	0.0077006	P40				EB+B			36	25	56.37	39.5841
Dimethyl adipate	1	0.74396	0.00029855	-99	0.0012048	P40					FEB		35	26	64.05	47.6506
Dimethyl adipate	1	0.87302	0.0030551	-99	0.013396	P62			BSA	EB	FEB		9	7	23.77	20.7517
Dimethyl adipate	1	0.78819	0.00019897	-99	0.0041501	P62			BSA	EB+B	FEB		18	6	34.56	27.2398
Dimethyl adipate	1	0.7489	0.00025549	-99	0.0054087	P62			BSA		FEB		24	19	71.49	53.5389
Dimethyl adipate	1	0.86508	0.0013133	-99	0.0013133	P62				EB	FEB		9	14	28.86	24.9662
Dimethyl adipate	1	0.70833	0.027732	3.3448	0.027732	P62				EB			15	16	41.47	29.3744
Dimethyl adipate	1	0.71351	0.001352	-99	0.0044381	P62					FEB		34	27	64.05	45.7003
Indole	3	1	0.074002	-99	0.057143	Birth	Fresh		BSA	M			3	4	57.01	57.01
Indole	3	0.8	0.05356	-1.8349	0.09324	Birth	Frozen	AV	BSA				8	5	100	80
Indole	3	0.78571	0.051922	-99	0.099945	Birth	Frozen	AV	FCS				6	7	100	78.571
Indole	3	0.80808	0.011265	-99	0.022604	Birth	Frozen	AV		EB+B			9	11	56.37	45.5515
Indole	3	0.74405	0.01656	-99	0.03721	Birth	Frozen	AV					14	12	100	74.405
Indole	3	0.83333	0.023041	-99	0.07558	Birth	Frozen		FCS	EB+B			4	9	69.75	58.1248
Indole	3	0.78571	0.051922	-99	0.099945	P40	Frozen	AV	FCS				6	7	100	78.571
Indole	3	0.742857	0.10769	-99	0.077716	P40	Frozen			B			15	7	14.9	11.0686
Indole	3	0.78571	0.051922	-99	0.099945	P62	Frozen	AV	FCS				6	7	100	78.571
Indole	3	0.70556	0.010747	-4.4385	0.031642	Birth		AV					20	18	100	70.556
Indole	3	1	0.0466182	-99	0.035714	Birth			BSA	M	ExB		3	5	20.079	20.079
Indole	3	0.78947	0.021453	-99	0.013817	P40				B	FEB		19	9	11.64	9.18943
Indole	3	0.72727	0.069859	-99	0.069363	P40				EB+B	FEB		12	11	40.5	29.4544
Indole	3	0.83333	0.026359	-99	0.023656	P62			FCS	EB+B	FEB		9	8	46.44	38.6998
Indole	3	0.775	0.040628	-99	0.055965	P62			FCS		FEB		10	8	56.62	43.8805
Indole	3	0.72222	0.050129	-99	0.0572	P62				B	FEB		18	10	11.64	8.40664
L-Arginine	2	0.90476	0.015672	-99	0.013986	Birth	Frozen	AV	FCS				6	7	100	90.476
L-Arginine	2	0.875	0.022948	-99	0.084848	Birth	Frozen	AV		B			8	3	14.9	13.0375
L-Arginine	2	1	0.068853	-99	0.1	Birth	Frozen		FCS	B			3	3	16.49	16.49
L-Arginine	2	0.88889	0.048772	-99	0.033566	Birth	Frozen		FCS	EB+B			4	9	69.75	62.0001
L-Arginine	2	0.94286	0.010428	-99	0.010101	Birth	Frozen		FCS		FEB		5	7	56.62	53.3847
L-Arginine	2	0.92	0.016848	-99	0.031746	P40	Frozen	AV	FCS		FEB		5	5	56.62	52.0904
L-Arginine	2	0.90476	0.015672	-99	0.013986	P40	Frozen	AV	FCS				6	7	100	90.476
L-Arginine	2	0.875	0.022948	-99	0.084848	P40	Frozen			B	FEB		8	3	11.64	10.185
L-Arginine	2	0.733333	0.0208349	-99	0.091085	P40	Frozen			B			15	7	14.9	10.9267
L-Arginine	2	0.90476	0.015672	-99	0.013986	P62	Frozen	AV	FCS				6	7	100	90.476
L-Arginine	2	0.933333	0.0336282	3.9287	0.071429	Birth			BSA	M	ExB		3	5	20.079	18.7404
L-Arginine	2	0.916667	0.0446792	-99	0.038095	Birth			FCS	B			6	4	16.487	15.1131
L-Arginine	2	0.741667	0.0350506	-99	0.059136	Birth			FCS	EB+B			10	12	69.749	51.7305
L-Arginine	2	0.833333	0.0130779	-99	0.02065	Birth			FCS		FEB		8	9	56.618	47.1817
L-Arginine	2	0.8666	0.0324	-99	0.051948	Birth				M	ExB		7	4	20.075	17.397
L-Arginine	2	0.9	0.0042	-99	0.0038	Birth				M			14	7	43.628	39.2652
L-Arginine	2	0.76923	0.0098415	4.638	0.030329	P62			FCS	EB+B			13	10	69.75	53.6538
L-Arginine	2	0.75	0.026085	-99	0.083139	P62			FCS		FEB		10	8	56.62	42.465
Lauroyl diethanolamide	1	0.77778	0.034689	-99	0.0346893	Birth	Fresh		BSA		FEB		5	4	71.49	55.6035
Lauroyl diethanolamide	1	1	0.000134	-99	0.00263	Birth	Frozen	AV	BSA				8	5	100	100
Lauroyl diethanolamide	1	0.75	0.00640502	-9.76745	0.006405	Birth	Frozen	AV					14	12	100	75
Lauroyl diethanolamide	1	0.77961	0.041418	-99	0.019554	Birth	Frozen		BSA	EB+B	FEB		8	19	34.56	26.9433
Lauroyl diethanolamide	1	0.7777	0.03468	-99	0.0148	Birth	Frozen		BSA	EB+B			9	19	42.992	33.4349
Lauroyl diethanolamide	1	0.75092	0.022299	-99	0.0080005	Birth	Frozen		BSA		FEB		13	31	71.49	53.6833
Lauroyl diethanolamide	1	0.71304	0.022204	-99	0.022204	Birth	Frozen		BSA				15	33	100	71.304
Lauroyl diethanolamide	1	0.714286	0.0309178	-7.34316	0.030918	Birth	Frozen			EB+B			13	28	56.37	40.2643
Lauroyl diethanolamide	1	0.88889	0.017047	3.8856	0.028204	P40	Frozen	AV	BSA				9	4	100	88.889
Lauroyl diethanolamide	1	0.71032	0.071904	2.973	0.044361	P40	Frozen	AV			FEB		14	9	64.05	45.496
Lauroyl diethanolamide	1	0.875	0.013871	4.2127	0.043829	P40	Frozen			B	FEB		8	3	11.64	10.185
Lauroyl diethanolamide	1	0.742857	0.0290436	-99	0.033006	P40	Frozen			B			15	7	14.9	11.0686
Lauroyl diethanolamide	1	0.78333	0.045177	-99	0.048394	P62	Frozen		BSA	B	FEB		10	6	10.79	8.45213
Lauroyl diethanolamide	1	0.71875	0.06967	3.0619	0.017634	P62	Frozen		BSA		FEB		18	16	71.49	51.3834
Lauroyl diethanolamide	1	0.723214	0.0422182	8.03034	0.042218	P62	Frozen			B			14	8	14.9	10.7759
Lauroyl diethanolamide	1	0.785714	0.0463361	-99	0.026962	Birth			BSA	B			7	12	13.308	10.4563
Lauroyl diethanolamide	1	0.795455	0.0616481	-4.2474	0.022798	Birth			BSA	EB			8	11	29.684	23.6123
Lauroyl diethanolamide	1	0.742424	0.0291229	-99	0.029123	Birth			BSA	EB+B			15	23	42.992	31.9183
Lauroyl diethanolamide	1	0.742424	0.0291229	-99	0.029123	Birth			BSA		FEB		12	20	71.488	53.0744
Lauroyl diethanolamide	1	0.67138	0.0162433	-99	0.0037996	Birth					FEB		26	34	64.053	43.0039
Lauroyl diethanolamide	1	0.75325	0.049655	-99	0.050166	P62			BSA	B	FEB		11	7	10.79	8.12757
Lauroyl diethanolamide	1	0.71875	0.06967	3.0619	0.017634	P62			BSA	EB+B	FEB		18	6	34.56	24.84
Lauroyl diethanolamide	1	0.71711	0.052483	3.1845	0.0054896	P62			BSA		FEB		24	19	71.49	51.2662
L-Glutamic acid	2	1	0.11	-99	0.0040404	Birth	Fresh	H	BSA				8	4	100	100
L-Glutamic acid	2	0.9	0.13929	-99	0.018648	Birth	Fresh	H		EB+B			8	5	56.37	50.733
L-Glutamic acid	2	0.92	0.10988	-99	0.018648	Birth	Fresh	H					10	5	100	92
L-Glutamic acid	2	1	0.13276	-99	0.0095238	Birth	Fresh		BSA	EB+B			6	4	42.99	42.99
L-Glutamic acid	2	0.7795	0.0016484	-99	0.0038935	P40	Fresh	AV			ExB+FEB		8	3	100	77.95
L-Glutamic acid	2	0.761905	0.0176337	-14.5729	0.017634	P62	Fresh	AV				7	7	6	100	76.1905
L-Glutamic acid	2	0.91667	0.15006	-1.8975	0.0484	Birth	Frozen	AV		B			8	3	14.9	13.6584
L-Glutamic acid	2	0.738095	0.0431129	8.99432	0.043113	Birth	Frozen	AV					14	12	100	73.8095
L-Glutamic acid	2	0.97222	0.014181	6.1258	0.0084303	P40	Frozen	AV	BSA				9	4	100	97.222
L-Glutamic acid	2	0.91667	0.069487	2.1326	0.041457	P40	Frozen			B	FEB		8	3	11.64	10.67
L-Glutamic acid	2	0.79167	0.034862	-99	0.098332	P40	Frozen			EB	FEB		4	12	28.86	22.8476
L-Glutamic acid	2	0.769231	0.0234268	-6.73492	0.023427	P40	Frozen			EB			6	13	41.47	31.9
L-Glutamic acid	2	0.875	0.015668	-99	0.078542	P62	Frozen		BSA	EB	FEB		3	8	23.77	20.7987
L-Glutamic acid	2	0.84375	0.00867926	-99	0.071492	P62	Frozen		BSA	EB			4	8	29.684	25.0459
L-Glutamic acid	2	0.79167	0.034862	-99	0.098332	P62	Frozen			EB	FEB		4	12	28.86	22.8476
L-Glutamic acid	2	0.769231	0.0234268	-6.73492	0.023427	P62	Frozen			EB			6	13	41.47	31.9
L-Glutamic acid	2	0.857143	0.037813	-99	0.059068	Birth			FCS		ExB		7	4	43.381	37.1837
L-Glutamic acid	2	0.75758	0.016503	-99	0.036108	P40				EB+B	FEB		12	11	40.5	30.682
L-Glutamic acid	2	0.82143	0.05099	-99	0.088782	P62				M	ExB		7	4	20.08	16.4943
L-Glutamine	2	0.761905	0.0325375	15.6168	0.032538	Birth	Frozen	AV				7	14	9	100	76.1905
L-Glutamine	2	1	0.073644	-99	0.0060606	Birth	Frozen		FCS	EB+B	FEB		4	7	46.44	46.44
L-Glutamine	2	0.88889	0.086897	-99	0.033566	Birth	Frozen		FCS	EB+B			4	9	69.75	62.0001
L-Glutamine	2	1	0.044337	-99	0.0025253	Birth	Frozen		FCS		FEB		5	7	56.62	56.62
L-Glutamine	2	0.9	0.021055	-99	0.0030623	Birth	Frozen		FCS				8	10	100	90
L-Glutamine	2	0.88889	0.0614	-99	0.033566	P40	Frozen	AV	BSA				9	4	100	88.889
L-Glutamine	2	1	0.020559	-99	0.0079365	P40	Frozen	AV	FCS		FEB		5	5	56.62	56.62
L-Glutamine	2	0.725	0.0639404	-13.1003	0.06394	P40	Frozen	AV				7	15	8	100	72.5
L-Glutamine	2	0.875	0.110999	-99	0.066667	P40	Frozen				ExB		6	4	35.9455	31.4523
L-Glutamine	2	0.875	0.111	-99	0.066667	P62	Frozen				ExB		14	9	35.95	31.4563
L-Glutamine	2	0.733333	0.0434096	-99	0.069151	Birth			FCS	EB+B			10	12	69.749	51.1493
L-Glutamine	2	0.875	0.0413408	-99	0.007898	Birth			FCS		FEB		8	9	56.618	49.5408
L-Glutamine	2	0.9	0.0173	-99	0.030303	Birth				M	ExB		7	4	20.075	18.0675
L-Glutamine	2	0.7875	0.0118889	-99	0.0848	P40				EB+B	ExB		8	2	15.8705	12.498
L-Glutamine	2	0.86111	0.022268	-99	0.011107	P62			FCS	EB+B	FEB		9	8	46.44	39.9899
L-Glutamine	2	0.82308	0.0049001	-99	0.008024	P62			FCS	EB+B			13	10	69.75	57.4098
L-Glutamine	2	0.875	0.014909	-99	0.006216	P62			FCS		FEB		10	8	56.62	49.5425
L-Histidine	2	0.83333	0.020273	-99	0.051282	Birth	Frozen	AV	FCS				6	7	100	83.333
L-Histidine	2	0.76768	0.018836	-99	0.046452	Birth	Frozen	AV		EB+B			9	11	56.37	43.2741
L-Histidine	2	0.85714	0.027138	-99	0.04798	Birth	Frozen		FCS		FEB		5	7	56.62	48.5313
L-Histidine	2	0.88	0.026665	-99	0.055556	P40	Frozen	AV	FCS		FEB		5	5	56.62	49.8256
L-Histidine	2	0.83333	0.020273	-99	0.051282	P40	Frozen	AV	FCS				6	7	100	83.333
L-Histidine	2	0.83333	0.020273	-99	0.051282	P62	Frozen	AV	FCS				6	7	100	83.333
L-Histidine	2	0.90476	0.1294	-99	0.0667	P62	Frozen		BSA		ExB		7	3	28.51	25.7947
L-Histidine	2	0.741667	0.0244435	-99	0.059136	Birth			FCS	EB+B			10	12	69.749	51.7305
L-Histidine	2	0.777778	0.023794	-99	0.059235	Birth			FCS		FEB		8	9	56.618	44.0362
L-Histidine	2	0.819	0.0232222	-99	0.0484	P40				EB+B	ExB		8	2	15.8705	12.9979
L-Histidine	2	0.7197	0.048088	-99	0.079231	P40				EB+B	FEB		12	11	40.5	29.1479
L-Histidine	2	0.90476	0.12941	-99	0.066667	P62			BSA		ExB		7	3	28.51	25.7947
L-Histidine	2	0.79167	0.0161	-99	0.046401	P62			FCS	EB+B	FEB		9	8	46.44	36.7652
L-Histidine	2	0.81538	0.0026029	-99	0.0098875	P62			FCS	EB+B			13	10	69.75	56.8728
L-Histidine	2	0.7875	0.012862	-99	0.043421	P62			FCS		FEB		10	8	56.62	44.5882
L-Histidine	2	0.76667	0.071858	-99	0.066305	P62					ExB		15	6	35.95	27.5618
Linoleamide	1	0.83333	0.010325	-99	0.071557	Birth	Frozen		FCS	EB+B			4	9	69.75	58.1248
Linoleamide	1	0.787879	0.0437799	-13.5807	0.04378	Birth	Frozen			EB		7	3	11	41.47	32.6733
Linoleamide	1	0.75	0.0418605	-11.0379	0.041861	Birth	Frozen			EB			4	15	41.47	31.1025
Linoleamide	1	0.76511	0.0129413	-11.4763	0.012941	Birth	Frozen			EB+B			13	28	56.37	43.1292
Linoleamide	1	0.875	0.1237	-99	0.1498	Birth	Frozen			M	ExB		4	3	20.075	17.5656
Linoleamide	1	0.91111	0.10151	-99	0.002403	P40	Frozen	AV		EB+B	FEB		10	9	40.5	36.9
Linoleamide	1	0.74603	0.20677	-99	0.051893	P40	Frozen	AV			FEB		14	9	64.05	47.7832
Linoleamide	1	0.83333	0.043814	-99	0.030783	P40	Frozen			EB	FEB		4	12	28.86	24.0499
Linoleamide	1	0.79086	0.065811	-99	0.0013826	P40	Frozen			EB+B	FEB		19	19	40.5	32.0298
Linoleamide	1	0.755952	0.0751034	-99	0.0035279	P40	Frozen			EB+B			21	20	56.3705	42.6134
Linoleamide	1	0.88	0.10416	-99	0.022726	P40	Frozen			M			10	5	43.63	38.3944
Linoleamide	1	0.744898	0.0238594	-99	0.019575	P62	Frozen		BSA	B			14	14	13.308	9.9131
Linoleamide	1	0.75824	0.022384	-99	0.016602	P62	Frozen		BSA	EB+B	FEB		13	14	34.56	26.2048
Linoleamide	1	0.744898	0.0238594	-99	0.019575	P62	Frozen		BSA	EB+B			18	22	42.992	32.0247
Linoleamide	1	0.8541	0.2206	-99	0.0861	P62	Frozen		BSA	M			6	4	57.006	48.6888
Linoleamide	1	0.83333	0.043814	-99	0.030783	P62	Frozen			EB	FEB		4	12	28.86	24.0499
Linoleamide	1	0.77361	0.054612	-99	0.0026691	P62	Frozen			EB+B	FEB		18	20	40.5	31.3312
Linoleamide	1	0.7369	0.065531	-99	0.0069461	P62	Frozen			EB+B			21	20	56.37	41.5391
Linoleamide	1	0.875	0.12375	-99	0.14982	P62	Frozen			M			4	3	43.63	38.1763
Linoleamide	1	0.85119	0.0283384	-99	0.010729	Birth			BSA	B			7	12	13.308	11.3276
Linoleamide	1	0.86364	0.099548	-99	0.0025369	P40				EB+B	FEB		12	11	40.5	34.9774
Linoleamide	1	0.9375	0.034696	-99	0.022726	P40				M	ExB		8	3	20.08	18.825
Linoleamide	1	0.85556	0.081849	-99	0.010601	P40				M			15	6	43.63	37.3281
Linoleamide	1	0.85556	0.081849	-99	0.010601	P40				M			15	6	43.63	37.3281
Linoleamide	1	0.71875	0.022649	-99	0.017592	P62			BSA	EB+B	FEB		18	6	34.56	24.84
Linoleamide	1	0.82143	0.082083	-99	0.079007	P62				M	ExB		7	4	20.08	16.4943
L-Leucine	2	1	0.04588	-99	0.04974	Birth	Fresh		BSA		ExB+B6		4	3	28.51	28.51
L-Leucine	2	0.75	0.064988	-99	0.064988	P62	Fresh	AV					7	6	100	75
L-Leucine	2	0.77005	0.031244	-99	0.016759	P62	Fresh						19	9	100	77.005
L-Leucine	2	0.8	0.056942	2.4354	0.092193	Birth	Frozen		FCS		FEB		5	7	56.62	45.296
L-Leucine	2	0.92308	0.073554	-99	0.030857	Birth	Frozen			EB	FEB		3	13	28.86	26.6401
L-Leucine	2	0.85417	0.092643	-99	0.044768	P40	Frozen			EB	FEB		4	12	28.86	24.6513
L-Leucine	2	0.85417	0.092643	-99	0.044768	P62	Frozen			EB	FEB		4	12	28.86	24.6513
L-Leucine	2	0.730769	0.0206904	-99	0.088362	Birth					ExB		13	8	35.9455	26.2679
L-Lysine	2	0.88889	0.011238	-3.5119	0.0259	Birth	Fresh	AV					6	6	100	88.889
L-Lysine	2	0.9375	0.034696	-99	0.2	Birth	Fresh			M			4	4	43.63	40.9031
L-Lysine	2	0.70497	0.010908	3.6047	0.040198	P40	Fresh	AV			ExB+FEB		8	3	100	70.497
L-Lysine	2	0.8	0.0909	3.0309	0.09324	P40	Fresh	AV					8	5	100	80
L-Lysine	2	0.82	0.044014	-99	0.057426	P40	Fresh				FEB		10	5	64.05	52.521
L-Lysine	2	0.90476	0.0076013	-99	0.0076013	P62	Fresh	AV					7	6	100	90.476
L-Lysine	2	0.82	0.044014	-99	0.057426	P62	Fresh				FEB		10	5	64.05	52.521
L-Lysine	2	0.73077	0.040875	3.3281	0.042653	P62	Frozen		BSA	EB+B	FEB		13	14	34.56	25.2554
L-Lysine	2	0.777778	0.0261089	-99	0.059235	Birth			BSA	M	ExB		9	8	20.079	15.617
L-Lysine	2	0.73684	0.098105	1.746	0.049074	P40				B	FEB		19	9	11.64	8.57682
L-Lysine	2	0.70833	0.02468	3.2455	0.040063	P62			BSA	EB+B	FEB		18	6	34.56	24.4799
L-Lysine	2	0.85714	0.060288	-99	0.072727	P62				M	ExB		7	4	20.08	17.2114
L-Lysine	2	0.78571	0.013725	-99	0.023015	P62				M			14	9	43.63	34.2805
L-Methionine	2	0.9	0.0251	-99	0.01865	Birth	Frozen	AV	BSA				8	5	100	90
L-Methionine	2	0.71958	0.064499	-99	0.062714	Birth	Frozen	H					9	21	100	71.958
L-Methionine	2	0.98333	0.00019776	-99	0.0004995	Birth	Frozen		BSA	B	FEB		6	10	10.79	10.6101
L-Methionine	2	0.7602	0.0849	-99	0.02843	Birth	Frozen		BSA	EB+B			9	19	42.992	32.6825
L-Methionine	2	0.73913	0.034447	-99	0.013015	Birth	Frozen		BSA				15	33	100	73.913
L-Methionine	2	0.79487	0.015397	-99	0.020767	Birth	Frozen			B	FEB		9	13	11.64	9.25229
L-Methionine	2	0.79487	0.015397	-99	0.020767	Birth	Frozen			B			9	13	14.8975	11.8416
L-Methionine	2	0.94444	0.024331	-99	0.011189	P40	Frozen	AV	BSA				9	4	100	94.444
L-Methionine	2	1	0.005966	-99	0.0079365	P40	Frozen	AV	FCS		FEB		5	5	56.62	56.62
L-Methionine	2	0.94444	0.024331	-99	0.011189	P62	Frozen	AV	BSA				9	4	100	94.444
L-Methionine	2	0.88333	0.015697	-99	0.010989	P62	Frozen		BSA	B	FEB		10	6	10.79	9.53113
L-Methionine	2	0.77778	0.036396	-99	0.0049975	P62	Frozen		BSA		FEB		18	16	71.49	55.6035
L-Methionine	2	0.892857	0.00643432	-99	0.003731	Birth			BSA	B			7	12	13.308	11.8821
L-Methionine	2	0.772727	0.0313014	-99	0.017147	Birth				B	FEB		11	16	11.637	8.99223
L-Methionine	2	0.774038	0.0344872	-99	0.011563	Birth				B			13	16	14.8975	11.5312
L-Methionine	2	0.7875	0.0768889	-99	0.0848	P40				EB+B	ExB		8	2	15.8705	12.498
L-Phenylalanine	2	0.74	0.0401189	-9.8854	0.0493	Birth	Frozen			M			10	5	43.63	32.2862
L-Phenylalanine	2	0.74	0.0401189	9.8854	0.0493	P40	Frozen			M		7	10	5	43.63	32.2862
L-Phenylalanine	2	0.74	0.0401189	9.8854	0.0493	P62	Frozen			M		7	10	5	43.63	32.2862
L-Phenylalanine	2	0.767045	0.0619609	-3.2276	0.044354	Birth			BSA	EB			8	11	29.684	22.769
L-Phenylalanine	2	0.83333	0.040033	3.2752	0.025533	P62			BSA	EB	FEB		9	7	23.77	19.8083
L-Proline	2	0.8	0.0502	-99	0.09324	Birth	Frozen	AV	BSA				8	5	100	80
L-Proline	2	0.95238	0.010471	-99	0.004662	Birth	Frozen	AV	FCS				6	7	100	95.238
L-Proline	2	0.85714	0.025874	-99	0.04798	Birth	Frozen		FCS		FEB		5	7	56.62	48.5313
L-Proline	2	1	0.00042798	-99	0.0027972	P40	Frozen	AV	BSA				9	4	100	100
L-Proline	2	0.92	0.02356	-99	0.031746	P40	Frozen	AV	FCS		FEB		5	5	56.62	52.0904
L-Proline	2	0.95238	0.010471	-99	0.004662	P40	Frozen	AV	FCS				6	7	100	95.238
L-Proline	2	1	0.00042798	-99	0.0027972	P62	Frozen	AV	BSA				9	4	100	100
L-Proline	2	0.95238	0.010471	-99	0.004662	P62	Frozen	AV	FCS				6	7	100	95.238
L-Proline	2	0.875	0.094024	-99	0.11429	Birth				EB	ExB		4	4	12.61	11.0337
L-Proline	2	0.875	0.0449478	-99	0.066667	Birth				EB+B	ExB		6	4	15.8705	13.8867
L-Proline	2	0.819	0.0954444	-99	0.0484	P40				EB+B	ExB		8	2	15.8705	12.9979
L-Proline	2	0.875	0.022745	2.8821	0.084848	P62			FCS		ExB		8	3	43.38	37.9575
L-Threonine	2	0.90476	0.01423	-99	0.013986	Birth	Frozen	AV	FCS				6	7	100	90.476
L-Threonine	2	0.81818	0.0081981	-99	0.015897	Birth	Frozen	AV		EB+B			9	11	56.37	46.1208
L-Threonine	2	0.70238	0.037096	-99	0.084927	Birth	Frozen	AV					14	12	100	70.238
L-Threonine	2	0.82857	0.068158	-99	0.073232	Birth	Frozen		FCS		FEB		5	7	56.62	46.9136
L-Threonine	2	0.84	0.034713	-99	0.095238	P40	Frozen	AV	FCS		FEB		5	5	56.62	47.5608
L-Threonine	2	0.90476	0.01423	-99	0.013986	P40	Frozen	AV	FCS				6	7	100	90.476
L-Threonine	2	0.73333	0.068872	-99	0.09472	P40	Frozen	AV		EB+B	FEB		10	9	40.5	29.6999
L-Threonine	2	0.8	0.033096	-3.2457	0.19048	P40	Frozen	H		M			5	4	43.63	34.904
L-Threonine	2	0.90476	0.01423	-99	0.013986	P62	Frozen	AV	FCS				6	7	100	90.476
L-Threonine	2	0.819	0.0295556	2.7998	0.04845	P40				EB+B	ExB		8	2	15.8705	12.9979
L-Tryptophan	2	1	0.33072	-99	0.05714	Birth	Fresh		BSA		ExB+B		4	3	28.51	28.51
L-Tryptophan	2	0.94444	0.19481	-99	0.047619	P62	Frozen		BSA	M	FEB		6	3	36.93	34.8782
L-Tryptophan	2	0.944444	0.194812	-99	0.047619	Birth			BSA	M	FEB		6	3	36.927	34.8755
L-Tryptophan	2	0.8666	0.083	-99	0.051948	Birth				M	ExB		7	4	20.075	17.397
L-Tryptophan	2	0.9524	0.1672	-99	0.0333	Birth				M	FEB		6	4	23.553	22.4319
L-Tryptophan	2	0.95238	0.16723	-99	0.033333	P40				M	FEB		7	3	23.55	22.4285
L-Tryptophan	2	0.80556	0.077271	-99	0.035952	P62			FCS	EB+B	FEB		9	8	46.44	37.4102
L-Tryptophan	2	0.775	0.085729	-99	0.054527	P62			FCS		FEB		10	8	56.62	43.8805
L-Tryptophan	2	0.95238	0.16723	-99	0.033333	P62				M	FEB		7	3	23.55	22.4285
L-Tyrosine	2	1	0.22506	-99	0.02381	P62	Frozen		BSA	M	FEB		6	3	36.93	36.93
L-Tyrosine	2	0.90476	0.0862	-99	0.06667	P62	Frozen		BSA		ExB		7	3	28.51	25.7947
L-Tyrosine	2	1	0.225065	-99	0.02381	Birth			BSA	M	FEB		6	3	36.927	36.927
L-Tyrosine	2	1	0.2387	-99	0.0167	Birth				M	FEB		6	4	23.553	23.553
L-Tyrosine	2	1	0.2387	-99	0.016667	P40				M	FEB		7	3	23.55	23.55
L-Tyrosine	2	0.90476	0.086212	-99	0.066667	P62			BSA		ExB		7	3	28.51	25.7947
L-Tyrosine	2	1	0.2387	-99	0.016667	P62				M	FEB		7	3	23.55	23.55
L-Valine	2	0.73602	0.0060898	4.1085	0.017985	P40	Fresh	AV			ExB+FEB		8	3	100	73.602
L-Valine	2	0.94444	0.0025329	-99	0.016175	P40	Frozen	AV	BSA				9	4	100	94.444
L-Valine	2	0.83333	0.020666	6.4044	0.015826	P40	Frozen	AV		EB+B	FEB		10	9	40.5	33.7499	0.026
L-Valine	2	0.79365	0.025914	2.679	0.021328	P40	Frozen	AV			FEB		14	9	64.05	50.8333
L-Valine	2	0.790909	0.013751	-22.2862	0.013751	P40	Frozen	AV					15	11	100	79.0909
L-Valine	2	0.85417	0.027466	-99	0.044452	P40	Frozen			EB	FEB		4	12	28.86	24.6513
L-Valine	2	0.790909	0.013751	-22.2862	0.013751	P62	Frozen	AV					15	11	100	79.0909
L-Valine	2	0.875	0.032275	-99	0.078542	P62	Frozen		BSA	EB	FEB		3	8	23.77	20.7987	0.046
L-Valine	2	0.85417	0.027466	-99	0.044452	P62	Frozen			EB	FEB		4	12	28.86	24.6513
L-Valine	2	0.77381	0.017791	-99	0.017791	P40				EB	FEB		9	14	28.86	22.3322
L-Valine	2	0.82576	0.0057083	-99	0.0088374	P40				EB+B	FEB		12	11	40.5	33.4433
L-Valine	2	0.77381	0.017791	-99	0.017791	P62				EB	FEB		9	14	28.86	22.3322
MG(16:0/0:0/0:0)	1	0.83333	0.097746	-99	0.0649	Birth	Fresh	AV					6	6	100	83.333
MG(16:0/0:0/0:0)	1	0.85714	0.061531	-99	0.034965	P62	Fresh	AV					7	6	100	85.714
MG(16:0/0:0/0:0)	1	0.7594	0.025756	5.6194	0.025756	P62	Fresh				ExB+FEB		19	7	100	75.94
MG(16:0/0:0/0:0)	1	0.78363	0.01999	5.5076	0.018057	P62	Fresh						19	9	100	78.363
MG(16:0/0:0/0:0)	1	0.78788	0.053609	6.4551	0.033265	Birth	Frozen	AV		EB+B			9	11	56.37	44.4128
MG(16:0/0:0/0:0)	1	0.85714	0.012494	-99	0.038171	Birth	Frozen	H	BSA	EB+B			4	14	42.99	36.8484
MG(16:0/0:0/0:0)	1	0.85294	0.0082376	-99	0.035197	Birth	Frozen	H		EB+B			4	17	56.37	48.0802
MG(16:0/0:0/0:0)	1	0.81481	0.037613	-99	0.14545	Birth	Frozen		BSA	EB			3	9	29.68	24.1836
MG(16:0/0:0/0:0)	1	0.7631	0.01358	-99	0.0284	Birth	Frozen		BSA	EB+B			9	19	42.992	32.8072
MG(16:0/0:0/0:0)	1	0.86111	0.009853	-99	0.05035	Birth	Frozen		FCS	EB+B			4	9	69.75	60.0624
MG(16:0/0:0/0:0)	1	0.73504	0.05837	-99	0.071067	Birth	Frozen			B	FEB		9	13	11.64	8.55587
MG(16:0/0:0/0:0)	1	0.73504	0.05837	-99	0.071067	Birth	Frozen			B			9	13	14.8975	10.9503
MG(16:0/0:0/0:0)	1	0.97436	0.0036937	-99	0.0071429	Birth	Frozen			EB	FEB		3	13	28.86	28.12
MG(16:0/0:0/0:0)	1	0.81667	0.0089485	-99	0.062436	Birth	Frozen			EB			4	15	41.47	33.8673
MG(16:0/0:0/0:0)	1	0.82372	0.0012772	-99	0.0015878	Birth	Frozen			EB+B	FEB		12	26	40.5	33.3607
MG(16:0/0:0/0:0)	1	0.79121	0.0015082	-99	0.0031035	Birth	Frozen			EB+B			13	28	56.37	44.6005
MG(16:0/0:0/0:0)	1	0.83333	0.014452	-99	0.058242	P40	Frozen			EB	FEB		4	12	28.86	24.0499
MG(16:0/0:0/0:0)	1	0.83333	0.014452	-99	0.058242	P62	Frozen			EB	FEB		4	12	28.86	24.0499
MG(16:0/0:0/0:0)	1	0.713068	0.0733381	3.8974	0.067458	Birth				B	FEB		11	16	11.637	8.29797
MG(16:0/0:0/0:0)	1	0.722411	0.00581008	-99	0.0058101	Birth				EB+B	FEB		19	31	40.5	29.2576
MG(16:0/0:0/0:0)	1	0.681561	0.0215812	-99	0.016863	Birth					FEB		26	34	64.053	43.656
Oleamide	1	0.875	0.05939	-99	0.053218	Birth	Fresh		BSA	EB+B			6	4	42.99	37.6163
Oleamide	1	0.875	0.072431	-3.4054	0.072431	Birth	Fresh		BSA		FEB		5	4	71.49	62.5537
Oleamide	1	1	0.011401	3.786	0.0091158	P62	Fresh		BSA		FEB		6	3	71.49	71.49
Oleamide	1	0.75714	0.085608	-99	0.087824	P40	Frozen	H	BSA	EB+B	FEB		7	10	34.56	26.1668
Oleamide	1	0.7625	0.0830691	-99	0.067599	P40	Frozen	H	BSA	EB+B			8	10	42.992	32.7814
Oleamide	1	0.765306	0.0268894	-99	0.017904	P62	Frozen		BSA	B			14	14	13.308	10.1847
Oleamide	1	0.76374	0.029284	-99	0.021088	P62	Frozen		BSA	EB+B	FEB		13	14	34.56	26.3949
Oleamide	1	0.765306	0.0268894	-99	0.017904	P62	Frozen		BSA	EB+B			18	22	42.992	32.902
Oleamide	1	0.852273	0.0597885	-2.6314	0.01142	Birth			BSA	EB			8	11	29.684	25.2989
Oleamide	1	0.8125	0.0200511	-99	0.094317	Birth			FCS	EB			4	8	53.262	43.2754
Oleamide	1	0.763158	0.0411517	-99	0.014575	Birth				EB			12	19	41.473	31.6504
Oleamide	1	0.88889	0.057455	2.6895	0.010488	P62			BSA	EB	FEB		9	7	23.77	21.1289
Oleamide	1	0.81597	0.012513	-99	0.0016735	P62			BSA	EB+B	FEB		18	6	34.56	28.1999
Palmitic amide	1	0.91667	0.13436	-99	0.11429	Birth	Fresh		BSA	M			3	4	57.01	52.2594
Palmitic amide	1	0.818182	0.0319715	-7.94582	0.031972	Birth	Frozen			EB		7	3	11	41.47	33.93
Palmitic amide	1	0.8	0.029751	-4.34778	0.029751	Birth	Frozen			EB			4	15	41.47	33.176
Palmitic amide	1	0.754167	0.0863278	-99	0.052164	Birth				EB	FEB		8	15	28.863	21.7675
Palmitic amide	1	0.745614	0.0232753	-99	0.024096	Birth				EB			12	19	41.473	30.9229
Palmitoylethanolamide	1	0.73016	0.08575	-99	0.084614	Birth	Frozen	H	BSA				7	18	100	73.016
Palmitoylethanolamide	1	0.83333	0.088203	-99	0.031219	Birth	Frozen		BSA	B	FEB		6	10	10.79	8.99163
Palmitoylethanolamide	1	0.85714	0.062659	-99	0.04798	Birth	Frozen		FCS		FEB		5	7	56.62	48.5313
Palmitoylethanolamide	1	0.8547	0.079071	-99	0.0043344	Birth	Frozen			B	FEB		9	13	11.64	9.94871
Palmitoylethanolamide	1	0.8547	0.079071	-99	0.0043344	Birth	Frozen			B			9	13	14.8975	12.7329
Palmitoylethanolamide	1	0.72436	0.062748	-99	0.0276	Birth	Frozen			EB+B	FEB		12	26	40.5	29.3366
Palmitoylethanolamide	1	0.7033	0.050619	-99	0.038314	Birth	Frozen			EB+B			13	28	56.37	39.645
Palmitoylethanolamide	1	0.92	0.030836	-99	0.031746	P40	Frozen	AV	FCS		FEB		5	5	56.62	52.0904
Palmitoylethanolamide	1	1	0.31062	-99	0.016667	P62			BSA		ExB		7	3	28.51	28.51
p-Cresol	3	0.85714	0.027046	-99	0.071951	Birth	Frozen		FCS	EB+B	FEB		4	7	46.44	39.8056
p-Cresol	3	0.88571	0.009573	-99	0.034439	Birth	Frozen		FCS		FEB		5	7	56.62	50.1489
p-Cresol	3	0.92	0.027681	-99	0.036145	P40	Frozen	AV	FCS		FEB		5	5	56.62	52.0904
p-Cresol	3	0.770833	0.0453554	11.4573	0.045355	P40	Frozen	AV				7	15	8	100	77.0833
p-Cresol	3	0.88571	0.013216	-99	0.0062883	P40	Frozen	H	BSA	EB+B	FEB		7	10	34.56	30.6101
p-Cresol	3	0.825	0.033839	-99	0.017684	P40	Frozen	H	BSA	EB+B			8	10	42.992	35.4684
p-Cresol	3	0.81019	0.041492	-99	0.013034	P40	Frozen	H	BSA		FEB		9	12	71.49	57.9205
p-Cresol	3	0.781818	0.0508722	-99	0.027134	P40	Frozen	H		EB+B			11	10	56.3705	44.0715
p-Cresol	3	0.83712	0.012342	-99	0.0047075	P40	Frozen	H			FEB		11	12	64.05	53.6175
p-Cresol	3	0.770833	0.0453554	11.4573	0.045355	P62	Frozen	AV				7	15	8	100	77.0833
p-Cresol	3	0.83333	0.074323	-99	0.029751	P62	Frozen		BSA	B	FEB		10	6	10.79	8.99163
p-Cresol	3	0.798469	0.0186268	-99	0.0054855	P62	Frozen		BSA	B			14	14	13.308	10.626
p-Cresol	3	0.82692	0.0099933	-99	0.0027145	P62	Frozen		BSA	EB+B	FEB		13	14	34.56	28.5784
p-Cresol	3	0.798469	0.0186268	-99	0.0054855	P62	Frozen		BSA	EB+B			18	22	42.992	34.3278
p-Cresol	3	0.80556	0.14789	4.7053	0.19484	P62	Frozen		BSA	M	FEB		6	3	36.93	29.7493
p-Cresol	3	0.74653	0.046314	-99	0.011637	P62	Frozen		BSA		FEB		18	16	71.49	53.3694
p-Cresol	3	0.8125	0.0498538	11.0241	0.049854	P62	Frozen		FCS			7	10	8	100	81.25
p-Cresol	3	0.916667	0.045368	-99	0.042197	Birth			FCS	B			6	4	16.487	15.1131
p-Cresol	3	0.83333	0.10726	-99	0.13728	P40				M	FEB		7	3	23.55	19.6249
p-Cresol	3	0.85714	0.033704	-99	0.011717	P62			BSA	B	FEB		11	7	10.79	9.24854
p-Cresol	3	0.74603	0.089291	-99	0.097422	P62			BSA	EB	FEB		9	7	23.77	17.7331
p-Cresol	3	0.7934	0.012427	-99	0.0026529	P62			BSA	EB+B	FEB		18	6	34.56	27.4199
Phenylacetaldehyde	3	0.85	0.035025	-99	0.045066	Birth	Fresh	H		EB+B			8	5	56.37	47.9145
Phenylacetaldehyde	3	0.86	0.021304	-99	0.045066	Birth	Fresh	H					10	5	100	86
Phenylacetaldehyde	3	1	0.025	-99	0.000207	Birth	Fresh		BSA		ExB+B6		4	3	28.51	28.51
Phenylacetaldehyde	3	0.84615	0.069848	-99	0.082143	P62	Fresh	H					13	3	100	84.615
Phenylacetaldehyde	3	0.74747	0.087006	-99	0.067445	Birth	Frozen	AV		EB+B			9	11	56.37	42.1349
Phenylacetaldehyde	3	0.790476	0.0323884	-99	0.031945	P40	Frozen			B			15	7	14.9	11.7781
Phenylacetaldehyde	3	0.875	0.026743	-99	0.084848	P62	Frozen		BSA	EB	FEB		3	8	23.77	20.7987
Phosphatidylethanolamine(18:2/20:2)	1	0.89583	0.031269	-99	0.030639	Birth	Fresh		BSA	EB+B			6	4	42.99	38.5117
Phosphatidylethanolamine(18:2/20:2)	1	0.80556	0.034432	-99	0.088346	P40	Fresh			EB+B	FEB		9	4	40.5	32.6252
Phosphatidylethanolamine(18:2/20:2)	1	0.77	0.041165	-99	0.084177	P40	Fresh				FEB		10	5	64.05	49.3185
Phosphatidylethanolamine(18:2/20:2)	1	0.86111	0.074132	-99	0.065663	P62	Fresh		BSA		FEB		6	3	71.49	61.5608
Phosphatidylethanolamine(18:2/20:2)	1	0.77	0.041165	-99	0.084177	P62	Fresh				FEB		10	5	64.05	49.3185
Phosphatidylethanolamine(18:2/20:2)	1	0.85714	0.031027	-99	0.065479	Birth	Frozen		FCS	EB+B	FEB		4	7	46.44	39.8056
Phosphatidylethanolamine(18:2/20:2)	1	0.86111	0.017279	-99	0.045966	Birth	Frozen		FCS	EB+B			4	9	69.75	60.0624
Phosphatidylethanolamine(18:2/20:2)	1	0.82857	0.033655	-99	0.063478	Birth	Frozen		FCS		FEB		5	7	56.62	46.9136
Phosphatidylethanolamine(18:2/20:2)	1	0.7375	0.094185	-99	0.089668	Birth	Frozen		FCS				8	10	100	73.75
Phosphatidylethanolamine(18:2/20:2)	1	0.88	0.022983	-99	0.044171	P40	Frozen	AV	FCS		FEB		5	5	56.62	49.8256
Phosphatidylethanolamine(18:2/20:2)	1	0.73333	0.020182	-99	0.070021	P40	Frozen	AV		EB+B	FEB		10	9	40.5	29.6999	0.053
Phosphatidylethanolamine(18:2/20:2)	1	0.7	0.0553733	-5.44079	0.055373	P40	Frozen	AV				7	15	8	100	70
Phosphatidylethanolamine(18:2/20:2)	1	0.72222	0.024009	-2.6922	0.014862	P40	Frozen	H	BSA		FEB		9	12	71.49	51.6315
Phosphatidylethanolamine(18:2/20:2)	1	0.769231	0.0332836	-8.91163	0.033284	P62	Frozen			B		7	13	6	14.9	11.4615
Phosphatidylethanolamine(18:2/20:2)	1	0.732143	0.029679	-7.43209	0.029679	P62	Frozen			B			14	8	14.9	10.9089
Phosphatidylethanolamine(18:2/20:2)	1	0.71111	0.0025757	-99	0.0090584	P62	Frozen			EB+B	FEB		18	20	40.5	28.8
Phosphatidylethanolamine(18:2/20:2)	1	0.84375	0.0181207	-99	0.06243	Birth			FCS	EB			4	8	53.262	44.9398
Phosphatidylethanolamine(18:2/20:2)	1	0.805556	0.0129664	-99	0.034341	Birth			FCS		FEB		8	9	56.618	45.6089
Phosphatidylethanolamine(18:2/20:2)	1	0.770833	0.0143919	-99	0.01122	Birth				EB	FEB		8	15	28.863	22.2486
Phosphatidylethanolamine(18:2/20:2)	1	0.7619	0.015961	-99	0.015961	P40				EB	FEB		9	14	28.86	21.9884
Phosphatidylethanolamine(18:2/20:2)	1	0.74242	0.0060628	-99	0.039913	P40				EB+B	FEB		12	11	40.5	30.068
Phosphatidylethanolamine(18:2/20:2)	1	0.875	0.0024073	-99	0.0091034	P62			FCS	EB+B	FEB		9	8	46.44	40.635
Phosphatidylethanolamine(18:2/20:2)	1	0.75	0.013524	-99	0.040479	P62			FCS	EB+B			13	10	69.75	52.3125
Phosphatidylethanolamine(18:2/20:2)	1	0.8625	0.0025048	-99	0.0090482	P62			FCS		FEB		10	8	56.62	48.8347
Phosphatidylethanolamine(18:2/20:2)	1	0.71111	0.017376	-99	0.050129	P62				B	FEB		18	10	11.64	8.27732
Phosphatidylethanolamine(18:2/20:2)	1	0.7619	0.015961	-99	0.015961	P62				EB	FEB		9	14	28.86	21.9884
Pipecolic acid	2	0.8	0.067583	-99	0.067583	Birth	Fresh		BSA		FEB		5	4	71.49	57.192
Pipecolic acid	2	0.8125	0.22136	7.9183	0.092696	Birth	Frozen		BSA	M			6	4	57.01	46.3206
Pipecolic acid	2	0.7	0.044446	1.3898	0.067283	P62	Frozen		BSA	B	FEB		10	6	10.79	7.553
Pipecolic acid	2	0.737179	0.0280768	6.88357	0.028077	P62	Frozen			B		7	13	6	14.9	10.984
Pyroglutamic acid	2	0.92857	0.083522	-99	0.0081585	Birth	Frozen	AV	FCS				6	7	100	92.857
Pyroglutamic acid	2	0.74747	0.096471	-99	0.067445	Birth	Frozen	AV		EB+B			9	11	56.37	42.1349
Pyroglutamic acid	2	0.8	0.049922	-99	0.075258	Birth	Frozen			M			10	5	43.628	34.9024
Pyroglutamic acid	2	0.96	0.079586	-99	0.015873	P40	Frozen	AV	FCS		FEB		5	5	56.62	54.3552
Pyroglutamic acid	2	0.92857	0.083522	-99	0.0081585	P40	Frozen	AV	FCS				6	7	100	92.857
Pyroglutamic acid	2	0.82222	0.01015	-99	0.017212	P40	Frozen	AV		EB+B	FEB		10	9	40.5	33.2999
Pyroglutamic acid	2	0.72222	0.075355	-99	0.083188	P40	Frozen	AV			FEB		14	9	64.05	46.2582
Pyroglutamic acid	2	0.73939	0.060205	-99	0.041446	P40	Frozen	AV					15	11	100	73.939
Pyroglutamic acid	2	0.8	0.049922	-99	0.075258	P40	Frozen			M			10	5	43.63	34.904
Pyroglutamic acid	2	0.92857	0.083522	-99	0.0081585	P62	Frozen	AV	FCS				6	7	100	92.857
Pyroglutamic acid	2	0.73939	0.060205	-99	0.041446	P62	Frozen	AV					15	11	100	73.939
Pyroglutamic acid	2	0.88333	0.080398	-1.9232	0.010989	P62	Frozen		BSA	B	FEB		10	6	10.79	9.53113
Pyroglutamic acid	2	0.83333	0.0336	-99	0.11429	P62	Frozen		BSA	M			6	4	57.006	47.5048	0.019
Pyroglutamic acid	2	1	0.020129	-99	0.0357	Birth			BSA	M	ExB		3	5	20.079	20.079
Pyroglutamic acid	2	0.833333	0.0184399	-99	0.02065	Birth			BSA	M			9	8	57.006	47.505	0.019
Pyroglutamic acid	2	0.75758	0.090541	-99	0.037418	P40				EB+B	FEB		12	11	40.5	30.682
Pyroglutamic acid	2	0.76667	0.032894	-99	0.066305	P40				M			15	6	43.63	33.4498
Pyroglutamic acid	2	0.8961	0.022243	-2.8992	0.0041478	P62			BSA	B	FEB		11	7	10.79	9.66892
Pyroglutamic acid	2	0.875	0.20885	-99	0.084848	P62			FCS		ExB		8	3	43.38	37.9575
Pyroglutamic acid	2	0.75397	0.029381	-99	0.045585	P62				M			14	9	43.63	32.8957
