# Supplementary material for: The Metabolic Signature of In Vitro Produced Bovine Embryos Helps Predict Pregnancy and Birth after Embryo Transfer
Source: Metabolites. 2021 Jul 27;11(8):484. doi: 10.3390/metabo11080484 (PMC8399324; doi:10.3390/metabo11080484)
Supplement: Supplementary file 1 [file metabolites-11-00484-s001.zip › metabolites-1315068-supplementary/SUPPLEMENTARY TABLE 4 - METABOLITE COMBINATIONS 040721.xlsx]

## Sheet: Hoja3
Supplementary Table 4
Metabolites quantified in embryo culture medium that, in combinations, predicted pregnancy (Day-40 and Day-62) and birth (Endpoint) with ROC-AUC>0.800 within embryos obtained from oocytes fertilized in vitro with Asturiana de los Valles (AV) or Holstein (H) bulls, and cultured 6 days or 7 days in synthetic oviduct fluid medium supplemented with albumin (BSA) or with albumin+fetal calf serum (FCS)…
Block combinations are shown arranged in series with the same embryo cryopreservation, bull breed and culture conditions, and supported by embryonic stages. Each block fulfilled the criteria of FCh >│2│ and significant P<0.05 or tendencies 0.05>P<0.10 (parametric and non-parametric statistics by ANOVA and Kruskal-Wallis test) and ROC-AUC >0.800 with significant T-test P<0.05 or tendencies 0.05>P<…
Each metabolite within a block shows “single coverage”, defined by the percentage frequency of such embryonic transition (i.e., “Impact”, obtained within a larger dataset from Gimeno et al, (2021) and the “Predicted value” (i.e., Impact*ROC-AUC). The combined coverage adds up single impacts of metabolites (upper squares marked with asterisks) to give a total coverage, (values ranked from the high…
Taxonomical classes (Class): 1) Lipids; 2) Amino-acids; 3) Benzenoids; 4) Carboxylic acids; 5) Tryptamines and derivatives
			ROC-analysis			GLM/KW					IC stage			N		Single Coverage		Combined Coverage
Series	Metabolite	Class	AUC	P	LogFCh	P	Endpoint	Cryo	Breed	Culture	0h	24h	Age	P	O	Impact	Predicted	Predicted-1	Predicted-2	Predicted-3
1	p-Cresol	3	0.781818	0.0508722	-99	0.027134	P40	Frozen	H		EB+B			11	10	56.3705	44.0715	*
1	Dimethyl adipate	1	0.75	0.0205659	-99	0.054126	P40	Frozen	H		EB+B			11	10	56.3705	42.2779		*
1	Citric acid	4	0.736364	0.0996419	-99	0.072001	P40	Frozen	H		EB+B			11	10	56.3705	41.5092			*
1	citramalic acid	1	0.9	0.048294	-3.2194	0.063492	P40	Frozen	H		M			5	4	43.63	39.267	83.3385	81.5449	80.7762
2	Dimethyl adipate	1	0.846154	0.0147179	-14.5058	0.014718	P40	Frozen			EB			6	13	41.47	35.09		*
2	L-Glutamic acid	2	0.769231	0.0234268	-6.73492	0.023427	P40	Frozen			EB			6	13	41.47	31.9
2	5Z-Dodecenoic acid	1	0.766667	0.0224464	11.822	0.022446	P40	Frozen			EB		7	5	9	41.47	31.7937
2	5Z-Dodecenoic acid	1	0.724359	0.0417432	8.24179	0.041743	P40	Frozen			EB			6	13	41.47	30.0392
2	Dimethyl adipate	1	0.847619	2e-06	-99	0.00014177	P40	Frozen			EB+B			21	20	56.3705	47.7807	*
2	Linoleamide		0.755952	0.0751034	-99	0.0035279	P40	Frozen			EB+B			21	20	56.3705	42.6134
2	L-Glutamine/D-Glutamine	2	0.875	0.110999	-99	0.066667	P40	Frozen				ExB		6	4	35.9455	31.4523			*
2	Dimethyl adipate	1	0.79714	0.00014395	-99	0.00057615	P40	Frozen				FEB		25	21	64.05	51.0568			82.5091
2	12-Hydroxydodecanoic acid	1	0.74095	0.0016746	-99	0.0054328	P40	Frozen				FEB		25	21	64.05	47.4578
2	Phenylacetaldehyde	3	0.790476	0.0323884	-99	0.031945	P40	Frozen			B			15	7	14.9	11.7781		*
2	12-Hydroxydodecanoic acid	1	0.780952	0.0538526	-99	0.040817	P40	Frozen			B			15	7	14.9	11.6362
2	Indole	3	0.742857	0.10769	-99	0.077716	P40	Frozen			B			15	7	14.9	11.0686
2	Lauroyl diethanolamide	1	0.742857	0.0290436	-99	0.033006	P40	Frozen			B			15	7	14.9	11.0686
2	L-Arginine	2	0.733333	0.0208349	-99	0.091085	P40	Frozen			B			15	7	14.9	10.9267
2	Dimethyl adipate	1	0.733333	0.0123981	-99	0.090324	P40	Frozen			B			15	7	14.9	10.9267
2	Linoleamide	1	0.88	0.10416	-99	0.022726	P40	Frozen			M			10	5	43.63	38.3944	86.1751	85.2625
2	Pyroglutamic acid	2	0.8	0.049922	-99	0.075258	P40	Frozen			M			10	5	43.63	34.904
3	L-Proline	2	0.819	0.0954444	-99	0.0484	P40				EB+B	ExB		8	2	15.8705	12.9979	*			N=2 open samples identified and calculated within larger datasets
3	L-Threonine	2	0.819	0.0295556	2.7998	0.04845	P40				EB+B	ExB		8	2	15.8705	12.9979		*		N=2 open samples identified and calculated within larger datasets
3	L-Histidine	2	0.819	0.0232222	-99	0.0484	P40				EB+B	ExB		8	2	15.8705	12.9979				N=2 open samples identified and calculated within larger datasets
3	L-Methionine	2	0.7875	0.0768889	-99	0.0848	P40				EB+B	ExB		8	2	15.8705	12.498				N=2 open samples identified and calculated within larger datasets
3	L-Glutamine	2	0.7875	0.0118889	-99	0.0848	P40				EB+B	ExB		8	2	15.8705	12.498				N=2 open samples identified and calculated within larger datasets
3	Linoleamide	1	0.86364	0.099548	-99	0.0025369	P40				EB+B	FEB		28	23	40.5	34.9774	*
3	cis-Aconitic acid	4	0.83333	0.0068955	-99	0.0073355	P40				EB+B	FEB		28	23	40.5	33.7499		*
3	L-Valine	2	0.82576	0.0057083	-99	0.0088374	P40				EB+B	FEB		28	23	40.5	33.4433
3	Benzoic acid	3	0.78788	0.0094077	-99	0.018795	P40				EB+B	FEB		28	23	40.5	31.9091
3	Pyroglutamic acid	2	0.75758	0.090541	-99	0.037418	P40				EB+B	FEB		28	23	40.5	30.682
3	L-Glutamic acid	2	0.75758	0.016503	-99	0.036108	P40				EB+B	FEB		28	23	40.5	30.682
3	Dimethyl adipate	1	0.74396	0.00029855	-99	0.0012048	P40				EB+B	FEB		28	23	40.5	30.1304
3	Phosphatidylethanolamine(18:2/20:2)	1	0.74242	0.0060628	-99	0.039913	P40				EB+B	FEB		28	23	40.5	30.068
3	Indole	3	0.72727	0.069859	-99	0.069363	P40				EB+B	FEB		28	23	40.5	29.4544
3	L-Histidine	2	0.7197	0.048088	-99	0.079231	P40				EB+B	FEB		28	23	40.5	29.1479
3	Dimethyl adipate	1	0.70222	0.0039032	-99	0.0077006	P40				EB+B			36	25	56.37	39.5841			*
3	Linoleamide	1	0.9375	0.034696	-99	0.022726	P40				M	ExB		8	3	20.08	18.825	*		*
3	L-Tyrosine	2	1	0.2387	-99	0.016667	P40				M	FEB		7	3	23.55	23.55	90.3504		81.9591
3	L-Tryptophan	2	0.95238	0.16723	-99	0.033333	P40				M	FEB		7	3	23.55	22.4285
3	p-Cresol	3	0.83333	0.10726	-99	0.13728	P40				M	FEB		7	3	23.55	19.6249
3	12-Hydroxydodecanoic acid	1	0.80952	0.13989	3.6948	0.17016	P40				M	FEB		7	3	23.55	19.0642
3	Linoleamide	1	0.85556	0.081849	-99	0.010601	P40				M			15	6	43.63	37.3281		84.0759
3	Linoleamide	1	0.85556	0.081849	-99	0.010601	P40				M			15	6	43.63	37.3281
3	Pyroglutamic acid	2	0.76667	0.032894	-99	0.066305	P40				M			15	6	43.63	33.4498
4	L-Glutamic acid	2	0.84375	0.00867926	-99	0.071492	P62	Frozen		BSA	EB			4	8	29.684	25.0459	*
4	Dimethyl adipate	1	0.84375	0.0845352	2.6468	0.068964	P62	Frozen		BSA	EB			4	8	29.684	25.0459
4	p-Cresol	3	0.798469	0.0186268	-99	0.0054855	P62	Frozen		BSA	B			14	14	13.308	10.626	*
4	Dimethyl adipate	1	0.77551	0.00353515	-99	0.013176	P62	Frozen		BSA	B			14	14	13.308	10.3205
4	cis-Aconitic acid	4	0.765306	0.00322039	-99	0.016972	P62	Frozen		BSA	B			14	14	13.308	10.1847
4	Oleamide	1	0.765306	0.0268894	-99	0.017904	P62	Frozen		BSA	B			14	14	13.308	10.1847
4	12-Hydroxydodecanoic acid	1	0.755102	0.00818893	-99	0.022848	P62	Frozen		BSA	B			14	14	13.308	10.0489
4	Linoleamide	1	0.744898	0.0238594	-99	0.019575	P62	Frozen		BSA	B			14	14	13.308	9.9131
4	p-Cresol	3	0.798469	0.0186268	-99	0.0054855	P62	Frozen		BSA	EB+B			18	22	42.992	34.3278		*
4	Dimethyl adipate	1	0.77551	0.00353515	-99	0.013176	P62	Frozen		BSA	EB+B			18	22	42.992	33.3407
4	cis-Aconitic acid	4	0.765306	0.00322039	-99	0.016972	P62	Frozen		BSA	EB+B			18	22	42.992	32.902
4	Oleamide	1	0.765306	0.0268894	-99	0.017904	P62	Frozen		BSA	EB+B			18	22	42.992	32.902
4	12-Hydroxydodecanoic acid	1	0.755102	0.00818893	-99	0.022848	P62	Frozen		BSA	EB+B			18	22	42.992	32.4633
4	Linoleamide	1	0.744898	0.0238594	-99	0.019575	P62	Frozen		BSA	EB+B			18	22	42.992	32.0247
4	Linoleamide	1	0.8541	0.2206	-99	0.0861	P62	Frozen		BSA	M			6	4	57.006	48.6888	84.3607	83.0166
4	Pyroglutamic acid	2	0.83333	0.0336	-99	0.11429	P62	Frozen		BSA	M			6	4	57.006	47.5048
4	12-Hydroxydodecanoic acid	1	0.95833	0.026566	-99	0.030537	P62	Frozen		BSA	EB	FEB		3	8	23.77	22.7795	*
4	Dimethyl adipate	1	0.91667	0.018318	-99	0.04664	P62	Frozen		BSA	EB	FEB		3	8	23.77	21.7892
4	Phenylacetaldehyde	3	0.875	0.026743	-99	0.084848	P62	Frozen		BSA	EB	FEB		3	8	23.77	20.7987
4	L-Valine	2	0.875	0.032275	-99	0.078542	P62	Frozen		BSA	EB	FEB		3	8	23.77	20.7987
4	L-Glutamic acid	2	0.875	0.015668	-99	0.078542	P62	Frozen		BSA	EB	FEB		3	8	23.77	20.7987
4	Pyroglutamic acid	2	0.88333	0.080398	-1.9232	0.010989	P62	Frozen		BSA	B	FEB		10	6	10.79	9.53113	*
4	L-Methionine	2	0.88333	0.015697	-99	0.010989	P62	Frozen		BSA	B	FEB		10	6	10.79	9.53113
4	p-Cresol	3	0.83333	0.074323	-99	0.029751	P62	Frozen		BSA	B	FEB		10	6	10.79	8.99163
4	cis-Aconitic acid	4	0.8	0.015006	-99	0.056943	P62	Frozen		BSA	B	FEB		10	6	10.79	8.632
4	Lauroyl diethanolamide	1	0.78333	0.045177	-99	0.048394	P62	Frozen		BSA	B	FEB		10	6	10.79	8.45213
4	12-Hydroxydodecanoic acid	1	0.76667	0.091834	-99	0.092482	P62	Frozen		BSA	B	FEB		10	6	10.79	8.27237
4	Pipecolic acid	2	0.7	0.044446	1.3898	0.067283	P62	Frozen		BSA	B	FEB		10	6	10.79	7.553
4	L-Tyrosine	2	1	0.22506	-99	0.02381	P62	Frozen		BSA	M	FEB		6	3	36.93	36.93	*
4	L-Tryptophan	2	0.94444	0.19481	-99	0.047619	P62	Frozen		BSA	M	FEB		6	3	36.93	34.8782
4	L-Histidine	2	0.90476	0.1294	-99	0.0667	P62	Frozen		BSA		ExB		7	3	28.51	25.7947	95.0353	*
4	L-Tyrosine	2	0.90476	0.0862	-99	0.06667	P62	Frozen		BSA		ExB		7	3	28.51	25.7947
4	L-Methionine	2	0.77778	0.036396	-99	0.0049975	P62	Frozen		BSA		FEB		18	16	71.49	55.6035		81.3982
4	12-Hydroxydodecanoic acid	1	0.76736	0.0040269	-99	0.0082338	P62	Frozen		BSA		FEB		18	16	71.49	54.8586
5	Dimethyl adipate	1	0.846154	0.0147179	-14.5058	0.014718	P62	Frozen			EB			6	13	41.47	35.09	*
5	L-Glutamic acid	2	0.769231	0.0234268	-6.73492	0.023427	P62	Frozen			EB			6	13	41.47	31.9
5	5Z-Dodecenoic acid	1	0.766667	0.0224464	11.822	0.022446	P62	Frozen			EB		7	5	9	41.47	31.7937
5	Dimethyl adipate	1	0.80476	0.00021072	-99	0.00085506	P62	Frozen			EB+B			21	20	56.37	45.3643		*
5	Linoleamide	1	0.7369	0.065531	-99	0.0069461	P62	Frozen			EB+B			21	20	56.37	41.5391
5	cis-Aconitic acid	4	0.70357	0.013106	-99	0.026197	P62	Frozen			EB+B			21	20	56.37	39.6602
5	Phosphatidylethanolamine(18:2/20:2)	1	0.769231	0.0332836	-8.91163	0.033284	P62	Frozen			B		7	13	6	14.9	11.4615	*
5	Pipecolic acid	2	0.737179	0.0280768	6.88357	0.028077	P62	Frozen			B		7	13	6	14.9	10.984
5	Phosphatidylethanolamine(18:2/20:2)	1	0.732143	0.029679	-7.43209	0.029679	P62	Frozen			B			14	8	14.9	10.9089
5	Lauroyl diethanolamide	1	0.723214	0.0422182	8.03034	0.042218	P62	Frozen			B			14	8	14.9	10.7759
5	Linoleamide	1	0.875	0.12375	-99	0.14982	P62	Frozen			M			4	3	43.63	38.1763	84.7278	83.5406
6	Palmitoylethanolamide	1	1	0.31062	-99	0.016667	P62			BSA		ExB		7	3	28.51	28.51	*
6	Dimethyl adipate	1	0.7489	0.00025549	-99	0.0054087	P62			BSA		FEB		24	19	71.49	53.5389	82.0489
7	Pyroglutamic acid	2	0.875	0.20885	-99	0.084848	P62			FCS		ExB		8	3	43.38	37.9575	*
7	L-Proline	2	0.875	0.022745	2.8821	0.084848	P62			FCS		ExB		8	3	43.38	37.9575
7	Citric acid	4	0.83333	0.090248	-99	0.13333	P62			FCS		ExB		8	3	43.38	36.1499
7	L-Glutamine/D-Glutamine	2	0.875	0.014909	-99	0.006216	P62			FCS		FEB		10	8	56.62	49.5425	87.5
7	Phosphatidylethanolamine(18:2/20:2)	1	0.8625	0.0025048	-99	0.0090482	P62			FCS		FEB		10	8	56.62	48.8347
8	Dimethyl adipate	1	0.70833	0.027732	3.3448	0.027732	P62				EB			15	16	41.47	29.3744	*
8	12-Hydroxydodecanoic acid	1	0.7	0.050656	-99	0.082183	P62				B			20	10	14.9	10.43	*
8	L-Lysine	2	0.85714	0.060288	-99	0.072727	P62				M	ExB		7	4	20.08	17.2114	*
8	L-Tyrosine	2	1	0.2387	-99	0.016667	P62				M	FEB		7	3	23.55	23.55	80.5658
9	MG(16:0/0:0/0:0)	1	0.85294	0.0082376	-99	0.035197	Birth	Frozen	H		EB+B			4	17	56.37	48.0802	*
9	12-Hydroxydodecanoic acid	1	0.83824	0.018213	-99	0.043615	Birth	Frozen	H		EB+B			4	17	56.37	47.2516		*
9	citramalic acid	1	0.9	0.048294	3.2194	0.063492	Birth	Frozen	H		M			5	4	43.63	39.267	87.3472	86.5186
10	MG(16:0/0:0/0:0)	1	0.81481	0.037613	-99	0.14545	Birth	Frozen		BSA	EB			3	9	29.68	24.1836		*
10	cis-Aconitic acid	4	0.91667	0.0017311	-99	0.0017311	Birth	Frozen		BSA	B			6	10	13.31	12.2009		*
10	12-Hydroxydodecanoic acid	1	0.8596	0.00166	-99	0.00267	Birth	Frozen		BSA	EB+B			9	19	42.992	36.9559	*
10	Pipecolic acid	2	0.8125	0.22136	7.9183	0.092696	Birth	Frozen		BSA	M			6	4	57.01	46.3206	83.2765	82.7051
11	Palmitic amide	1	0.818182	0.0319715	-7.94582	0.031972	Birth	Frozen			EB		7	3	11	41.47	33.93		*
11	MG(16:0/0:0/0:0)	1	0.81667	0.0089485	-99	0.062436	Birth	Frozen			EB			4	15	41.47	33.8673
11	Palmitic amide	1	0.8	0.029751	-4.34778	0.029751	Birth	Frozen			EB			4	15	41.47	33.176
11	Linoleamide	1	0.787879	0.0437799	-13.5807	0.04378	Birth	Frozen			EB		7	3	11	41.47	32.6733
11	12-Hydroxydodecanoic acid	1	0.87179	0.00092823	-99	0.0040649	Birth	Frozen			B			9	13	14.8975	12.9875		*
11	Palmitoylethanolamide	1	0.8547	0.079071	-99	0.0043344	Birth	Frozen			B			9	13	14.8975	12.7329
11	L-Methionine	2	0.79487	0.015397	-99	0.020767	Birth	Frozen			B			9	13	14.8975	11.8416
11	Pyroglutamic acid	2	0.8	0.049922	-99	0.075258	Birth	Frozen			M			10	5	43.628	34.9024	*	81.8199
11	L-Phenylalanine	2	0.74	0.0401189	-9.8854	0.0493	Birth	Frozen			M			10	5	43.63	32.2862
11	12-Hydroxydodecanoic acid	1	0.83242	0.00024592	-99	0.00073195	Birth	Frozen			EB+B			13	28	56.37	46.9235	81.8259
12	L-Glutamic acid	2	0.9	0.13929	-99	0.018648	Birth	Fresh	H		EB+B			8	5	56.37	50.733	*
12	Phenylacetaldehyde	3	0.85	0.035025	-99	0.045066	Birth	Fresh	H		EB+B			8	5	56.37	47.9145		*
12	L-Lysine	2	0.9375	0.034696	-99	0.2	Birth	Fresh			M			4	4	43.63	40.9031	91.6361	88.8176
13	L-Glutamic acid	2	1	0.13276	-99	0.0095238	Birth	Fresh		BSA	EB+B			6	4	42.99	42.99	*		*
13	Phosphatidylethanolamine(18:2/20:2)	1	0.89583	0.031269	-99	0.030639	Birth	Fresh		BSA	EB+B			6	4	42.99	38.5117		*
13	Oleamide	1	0.875	0.05939	-99	0.053218	Birth	Fresh		BSA	EB+B			6	4	42.99	37.6163
13	cis-Aconitic acid	4	0.76608	0.0076615	-99	0.00766149	Birth	Fresh		BSA	EB+B			6	4	42.99	32.9338
13	Indole	3	1	0.074002	-99	0.057143	Birth	Fresh		BSA	M			3	4	57.01	57.01	100	95.5217
13	Palmitic amide	1	0.91667	0.13436	-99	0.11429	Birth	Fresh		BSA	M			3	4	57.01	52.2594			95.2494
14	cis-Aconitic acid	4	0.9	0.087988	-99	0.087988	Birth	Fresh		BSA		FEB		5	4	71.49	64.341	*
14	Oleamide	1	0.875	0.072431	-3.4054	0.072431	Birth	Fresh		BSA		FEB		5	4	71.49	62.5537		*
14	Dimethyl adipate	1	0.85	0.079659	-99	0.079659	Birth	Fresh		BSA		FEB		5	4	71.49	60.7665			*
14	Pipecolic acid	2	0.8	0.067583	-99	0.067583	Birth	Fresh		BSA		FEB		5	4	71.49	57.192
14	Lauroyl diethanolamide	1	0.77778	0.034689	-99	0.0346893	Birth	Fresh		BSA		FEB		5	4	71.49	55.6035
14	Phenylacetaldehyde	3	1	0.025	-99	0.000207	Birth	Fresh		BSA		ExB+B6		4	3	28.51	28.51	92.851
14	L-Leucine	2	1	0.04588	-99	0.04974	Birth	Fresh		BSA		ExB+B6		4	3	28.51	28.51		91.0637
14	L-Tryptophan	2	1	0.33072	-99	0.05714	Birth	Fresh		BSA		ExB+B6		4	3	28.51	28.51			89.2765
14	Citric acid	4	0.91666	0.0676	-99	0.11429	Birth	Fresh		BSA		ExB+B6		4	3	28.51	26.134
15	Oleamide	1	0.852273	0.0597885	-2.6314	0.01142	Birth			BSA	EB			8	11	29.684	25.2989	*		*
15	Lauroyl diethanolamide	1	0.795455	0.0616481	-4.2474	0.022798	Birth			BSA	EB			8	11	29.684	23.6123
15	L-Phenylalanine	2	0.767045	0.0619609	-3.2276	0.044354	Birth			BSA	EB			8	11	29.684	22.769
15	Lauroyl diethanolamide	1	0.742424	0.0291229	-99	0.029123	Birth			BSA	EB+B			15	23	42.992	31.9183		*
15	cis-Aconitic acid	4	0.916667	0.00173392	-99	0.0034043	Birth			BSA	B			7	12	13.308	12.199	*		*
15	12-Hydroxydodecanoic acid	1	0.904762	0.00577293	-99	0.0046184	Birth			BSA	B			7	12	13.308	12.0406
15	L-Methionine	2	0.892857	0.00643432	-99	0.003731	Birth			BSA	B			7	12	13.308	11.8821
15	Linoleamide	1	0.85119	0.0283384	-99	0.010729	Birth			BSA	B			7	12	13.308	11.3276
15	Lauroyl diethanolamide	1	0.785714	0.0463361	-99	0.026962	Birth			BSA	B			7	12	13.308	10.4563
15	Dihydro-alpha-ionone	1	0.738095	0.0603973	-99	0.099194	Birth			BSA	B			7	12	13.308	9.82257
15	Indole	3	1	0.0466182	-99	0.035714	Birth			BSA	M	ExB		3	5	20.079	20.079	*	*
15	Pyroglutamic acid	2	1	0.020129	-99	0.0357	Birth			BSA	M	ExB		3	5	20.079	20.079
15	5Z-Dodecenoic acid	1	1	0.0349919	-99	0.0357	Birth			BSA	M	ExB		3	5	20.079	20.079
15	L-Arginine	2	0.933333	0.0336282	3.9287	0.071429	Birth			BSA	M	ExB		3	5	20.079	18.7404
15	L-Lysine	2	0.777778	0.0261089	-99	0.059235	Birth			BSA	M	ExB		9	8	20.079	15.617
15	L-Tyrosine	2	1	0.225065	-99	0.02381	Birth			BSA	M	FEB		6	3	36.927	36.927	94.5039	88.9243
15	L-Tryptophan	2	0.944444	0.194812	-99	0.047619	Birth			BSA	M	FEB		6	3	36.927	34.8755
15	12-Hydroxydodecanoic acid	1	0.833333	0.0909137	-99	0.15385	Birth			BSA	M	FEB		6	3	36.927	30.7725
15	Pyroglutamic acid	2	0.833333	0.0184399	-99	0.02065	Birth			BSA	M			9	8	57.006	47.505			85.0029
15	Lauroyl diethanolamide	1	0.742424	0.0291229	-99	0.029123	Birth			BSA		FEB		12	20	71.488	53.0744
16	Citric acid	4	0.857143	0.0580859	-99	0.072727	Birth			FCS		ExB		7	4	43.381	37.1837	*
16	L-Glutamic acid	2	0.857143	0.037813	-99	0.059068	Birth			FCS		ExB		7	4	43.381	37.1837
16	L-Glutamine	2	0.875	0.0413408	-99	0.007898	Birth			FCS		FEB		8	9	56.618	49.5408	86.7245
16	L-Arginine	2	0.833333	0.0130779	-99	0.02065	Birth			FCS		FEB		8	9	56.618	47.1817
16	Phosphatidylethanolamine(18:2/20:2)	1	0.805556	0.0129664	-99	0.034341	Birth			FCS		FEB		8	9	56.618	45.6089
16	L-Histidine	2	0.777778	0.023794	-99	0.059235	Birth			FCS		FEB		8	9	56.618	44.0362
17	L-Proline	2	0.875	0.094024	-99	0.11429	Birth				EB	ExB		4	4	12.61	11.0337	*	*
17	Benzoic acid	3	0.875	0.0836403	-99	0.11429	Birth				EB	ExB		4	4	12.61	11.0337
17	5-Hydroxy-L-tryptophan	5	0.875	0.0628387	-99	0.11429	Birth				EB	ExB		4	4	12.61	11.0337
17	Dimethyl adipate	1	0.8	0.00839216	-99	0.021251	Birth				EB	FEB		8	15	28.863	23.0904	*	*	*
17	Phosphatidylethanolamine(18:2/20:2)	1	0.770833	0.0143919	-99	0.01122	Birth				EB	FEB		8	15	28.863	22.2486
17	Palmitic amide	1	0.754167	0.0863278	-99	0.052164	Birth				EB	FEB		8	15	28.863	21.7675
17	Oleamide	1	0.763158	0.0411517	-99	0.014575	Birth				EB			12	19	41.473	31.6504
17	Palmitic amide	1	0.745614	0.0232753	-99	0.024096	Birth				EB			12	19	41.473	30.9229
17	L-Proline	2	0.875	0.0449478	-99	0.066667	Birth				EB+B	ExB		6	4	15.8705	13.8867			*
17	MG(16:0/0:0/0:0)	1	0.722411	0.00581008	-99	0.0058101	Birth				EB+B	FEB		19	31	40.5	29.2576			*
17	12-Hydroxydodecanoic acid	1	0.778409	0.0209739	-99	0.016664	Birth				B	FEB		11	16	11.637	9.05835			*
17	L-Methionine	2	0.772727	0.0313014	-99	0.017147	Birth				B	FEB		11	16	11.637	8.99223
17	MG(16:0/0:0/0:0)	1	0.713068	0.0733381	3.8974	0.067458	Birth				B	FEB		11	16	11.637	8.29797
17	L-Methionine	2	0.774038	0.0344872	-99	0.011563	Birth				B			13	16	14.8975	11.5312	*	*
17	12-Hydroxydodecanoic acid	1	0.774038	0.0172169	-99	0.013201	Birth				B			13	16	14.8975	11.5312
17	L-Glutamine	2	0.9	0.0173	-99	0.030303	Birth				M	ExB		7	4	20.075	18.0675	*
17	L-Arginine	2	0.8666	0.0324	-99	0.051948	Birth				M	ExB		7	4	20.075	17.397
17	L-Tryptophan	2	0.8666	0.083	-99	0.051948	Birth				M	ExB		7	4	20.075	17.397
17	Benzoic acid	3	0.7777	0.0491	-99	0.030303	Birth				M	ExB		7	4	20.075	15.6123
17	L-Tyrosine	2	1	0.2387	-99	0.0167	Birth				M	FEB		6	4	23.553	23.553	87.2759		*
17	L-Tryptophan	2	0.9524	0.1672	-99	0.0333	Birth				M	FEB		6	4	23.553	22.4319
17	L-Arginine	2	0.9	0.0042	-99	0.0038	Birth				M			14	7	43.628	39.2652		84.9206	82.4095
17	Dihydro-alpha-ionone	1	0.85	0.0042	-99	0.0042382	Birth				M			14	7	43.628	37.0838
17	Benzoic acid	3	0.8333	0.0323	-99	0.032367	Birth				M			14	7	43.628	36.3552
17	Dihydro-alpha-ionone	1	0.798077	0.0206337	-99	0.024611	Birth					ExB		13	8	35.9455	28.6873			84.389
17	Dimethyl adipate	1	0.735577	0.0665262	-99	0.081995	Birth					ExB		13	8	35.9455	26.4407
17	L-Leucine	2	0.730769	0.0206904	-99	0.088362	Birth					ExB		13	8	35.9455	26.2679
